# Supplementary material for: Causal relationship between gut microbiota and gastrointestinal diseases: a mendelian randomization study
Source: J Transl Med. 2024 Jan 23;22:92. doi: 10.1186/s12967-024-04894-5 (PMC10804519; doi:10.1186/s12967-024-04894-5)
Supplement: Supplementary file 1 — Additional file 1: Information on GWAS samples of 22 gastrointestinal diseases used in this study. [file 12967_2024_4894_MOESM1_ESM.xlsx]

## Sheet: Sheet1
Table S1 Information on GWAS samples of 22 gastrointestinal diseases used in this study
ID	Gut microbiota
ebi-a-GCST90016908	Gut microbiota abundance (class Actinobacteria id.419)
ebi-a-GCST90016909	Gut microbiota abundance (class Alphaproteobacteria id.2379)
ebi-a-GCST90016910	Gut microbiota abundance (class Bacilli id.1673)
ebi-a-GCST90016911	Gut microbiota abundance (class Bacteroidia id.912)
ebi-a-GCST90016912	Gut microbiota abundance (class Betaproteobacteria id.2867)
ebi-a-GCST90016913	Gut microbiota abundance (class Clostridia id.1859)
ebi-a-GCST90016914	Gut microbiota abundance (class Coriobacteriia id.809)
ebi-a-GCST90016915	Gut microbiota abundance (class Deltaproteobacteria id.3087)
ebi-a-GCST90016916	Gut microbiota abundance (class Erysipelotrichia id.2147)
ebi-a-GCST90016917	Gut microbiota abundance (class Gammaproteobacteria id.3303)
ebi-a-GCST90016918	Gut microbiota abundance (class Lentisphaeria id.2250)
ebi-a-GCST90016919	Gut microbiota abundance (class Melainabacteria id.1589)
ebi-a-GCST90016920	Gut microbiota abundance (class Methanobacteria id.119)
ebi-a-GCST90016921	Gut microbiota abundance (class Mollicutes id.3920)
ebi-a-GCST90016922	Gut microbiota abundance (class Negativicutes id.2164)
ebi-a-GCST90016923	Gut microbiota abundance (class Verrucomicrobiae id.4029)
ebi-a-GCST90016924	Gut microbiota abundance (family Acidaminococcaceae id.2166)
ebi-a-GCST90016925	Gut microbiota abundance (family Actinomycetaceae id.421)
ebi-a-GCST90016926	Gut microbiota abundance (family Alcaligenaceae id.2875)
ebi-a-GCST90016927	Gut microbiota abundance (family Bacteroidaceae id.917)
ebi-a-GCST90016928	Gut microbiota abundance (family Bacteroidales S24 7group id.11173)
ebi-a-GCST90016929	Gut microbiota abundance (family Bifidobacteriaceae id.433)
ebi-a-GCST90016930	Gut microbiota abundance (family Christensenellaceae id.1866)
ebi-a-GCST90016931	Gut microbiota abundance (family Clostridiaceae1 id.1869)
ebi-a-GCST90016932	Gut microbiota abundance (family Clostridiales vadin BB60 group id.11286)
ebi-a-GCST90016933	Gut microbiota abundance (family Coriobacteriaceae id.811)
ebi-a-GCST90016934	Gut microbiota abundance (family Defluviitaleaceae id.1924)
ebi-a-GCST90016935	Gut microbiota abundance (family Desulfovibrionaceae id.3169)
ebi-a-GCST90016936	Gut microbiota abundance (family Enterobacteriaceae id.3469)
ebi-a-GCST90016937	Gut microbiota abundance (family Erysipelotrichaceae id.2149)
ebi-a-GCST90016938	Gut microbiota abundance (family Family XI id.1936)
ebi-a-GCST90016939	Gut microbiota abundance (family Family XIII id.1957)
ebi-a-GCST90016940	Gut microbiota abundance (family Lachnospiraceae id.1987)
ebi-a-GCST90016941	Gut microbiota abundance (family Lactobacillaceae id.1836)
ebi-a-GCST90016942	Gut microbiota abundance (family Methanobacteriaceae id.121)
ebi-a-GCST90016943	Gut microbiota abundance (family Oxalobacteraceae id.2966)
ebi-a-GCST90016944	Gut microbiota abundance (family Pasteurellaceae id.3689)
ebi-a-GCST90016945	Gut microbiota abundance (family Peptococcaceae id.2024)
ebi-a-GCST90016946	Gut microbiota abundance (family Peptostreptococcaceae id.2042)
ebi-a-GCST90016947	Gut microbiota abundance (family Porphyromonadaceae id.943)
ebi-a-GCST90016948	Gut microbiota abundance (family Prevotellaceae id.960)
ebi-a-GCST90016949	Gut microbiota abundance (family Rhodospirillaceae id.2717)
ebi-a-GCST90016950	Gut microbiota abundance (family Rikenellaceae id.967)
ebi-a-GCST90016951	Gut microbiota abundance (family Ruminococcaceae id.2050)
ebi-a-GCST90016952	Gut microbiota abundance (family Streptococcaceae id.1850)
ebi-a-GCST90016953	Gut microbiota abundance (unknown family id.1000001214)
ebi-a-GCST90016954	Gut microbiota abundance (unknown family id.1000005471)
ebi-a-GCST90016955	Gut microbiota abundance (unknown family id.1000006161)
ebi-a-GCST90016956	Gut microbiota abundance (family Veillonellaceae id.2172)
ebi-a-GCST90016957	Gut microbiota abundance (family Verrucomicrobiaceae id.4036)
ebi-a-GCST90016958	Gut microbiota abundance (family Victivallaceae id.2255)
ebi-a-GCST90016959	Gut microbiota abundance (genus Actinomyces id.423)
ebi-a-GCST90016960	Gut microbiota abundance (genus Adlercreutzia id.812)
ebi-a-GCST90016961	Gut microbiota abundance (genus Akkermansia id.4037)
ebi-a-GCST90016962	Gut microbiota abundance (genus Alistipes id.968)
ebi-a-GCST90016963	Gut microbiota abundance (genus Allisonella id.2174)
ebi-a-GCST90016964	Gut microbiota abundance (genus Alloprevotella id.961)
ebi-a-GCST90016965	Gut microbiota abundance (genus Anaerofilum id.2053)
ebi-a-GCST90016966	Gut microbiota abundance (genus Anaerostipes id.1991)
ebi-a-GCST90016967	Gut microbiota abundance (genus Anaerotruncus id.2054)
ebi-a-GCST90016968	Gut microbiota abundance (genus Bacteroides id.918)
ebi-a-GCST90016969	Gut microbiota abundance (genus Barnesiella id.944)
ebi-a-GCST90016970	Gut microbiota abundance (genus Bifidobacterium id.436)
ebi-a-GCST90016971	Gut microbiota abundance (genus Bilophila id.3170)
ebi-a-GCST90016972	Gut microbiota abundance (genus Blautia id.1992)
ebi-a-GCST90016973	Gut microbiota abundance (genus Butyricicoccus id.2055)
ebi-a-GCST90016974	Gut microbiota abundance (genus Butyricimonas id.945)
ebi-a-GCST90016975	Gut microbiota abundance (genus Butyrivibrio id.1993)
ebi-a-GCST90016976	Gut microbiota abundance (genus Candidatus Soleaferrea id.11350)
ebi-a-GCST90016977	Gut microbiota abundance (genus Catenibacterium id.2153)
ebi-a-GCST90016978	Gut microbiota abundance (genus Christensenellaceae R 7group id.11283)
ebi-a-GCST90016979	Gut microbiota abundance (genus Clostridium innocuum group id.14397)
ebi-a-GCST90016980	Gut microbiota abundance (genus Clostridium sensustricto1 id.1873)
ebi-a-GCST90016981	Gut microbiota abundance (genus Collinsella id.815)
ebi-a-GCST90016982	Gut microbiota abundance (genus Coprobacter id.949)
ebi-a-GCST90016983	Gut microbiota abundance (genus Coprococcus1 id.11301)
ebi-a-GCST90016984	Gut microbiota abundance (genus Coprococcus2 id.11302)
ebi-a-GCST90016985	Gut microbiota abundance (genus Coprococcus3 id.11303)
ebi-a-GCST90016986	Gut microbiota abundance (genus Defluviitaleaceae UCG011 id.11287)
ebi-a-GCST90016987	Gut microbiota abundance (genus Desulfovibrio id.3173)
ebi-a-GCST90016988	Gut microbiota abundance (genus Dialister id.2183)
ebi-a-GCST90016989	Gut microbiota abundance (genus Dorea id.1997)
ebi-a-GCST90016990	Gut microbiota abundance (genus Eggerthella id.819)
ebi-a-GCST90016991	Gut microbiota abundance (genus Eisenbergiella id.11304)
ebi-a-GCST90016992	Gut microbiota abundance (genus Enterorhabdus id.820)
ebi-a-GCST90016993	Gut microbiota abundance (genus Erysipelatoclostridium id.11381)
ebi-a-GCST90016994	Gut microbiota abundance (genus Erysipelotrichaceae UCG003 id.11384)
ebi-a-GCST90016995	Gut microbiota abundance (genus Escherichia Shigella id.3504)
ebi-a-GCST90016996	Gut microbiota abundance (genus Eubacterium brachy group id.11296)
ebi-a-GCST90016997	Gut microbiota abundance (genus Eubacterium coprostanoligenes group id.11375)
ebi-a-GCST90016998	Gut microbiota abundance (genus Eubacterium eligens group id.14372)
ebi-a-GCST90016999	Gut microbiota abundance (genus Eubacterium fissicatena group id.14373)
ebi-a-GCST90017000	Gut microbiota abundance (genus Eubacterium hallii group id.11338)
ebi-a-GCST90017001	Gut microbiota abundance (genus Eubacterium nodatum group id.11297)
ebi-a-GCST90017002	Gut microbiota abundance (genus Eubacterium oxidoreducens group id.11339)
ebi-a-GCST90017003	Gut microbiota abundance (genus Eubacterium rectale group id.14374)
ebi-a-GCST90017004	Gut microbiota abundance (genus Eubacterium ruminantium group id.11340)
ebi-a-GCST90017005	Gut microbiota abundance (genus Eubacterium ventriosum group id.11341)
ebi-a-GCST90017006	Gut microbiota abundance (genus Eubacterium xylanophilum group id.14375)
ebi-a-GCST90017007	Gut microbiota abundance (genus Faecalibacterium id.2057)
ebi-a-GCST90017008	Gut microbiota abundance (genus Family XIII AD3011 group id.11293)
ebi-a-GCST90017009	Gut microbiota abundance (genus Family XIII UCG001 id.11294)
ebi-a-GCST90017010	Gut microbiota abundance (genus Flavonifractor id.2059)
ebi-a-GCST90017011	Gut microbiota abundance (genus Fusicatenibacter id.11305)
ebi-a-GCST90017012	Gut microbiota abundance (genus Gordonibacter id.821)
ebi-a-GCST90017013	Gut microbiota abundance (genus Haemophilus id.3698)
ebi-a-GCST90017014	Gut microbiota abundance (genus Holdemanella id.11393)
ebi-a-GCST90017015	Gut microbiota abundance (genus Holdemania id.2157)
ebi-a-GCST90017016	Gut microbiota abundance (genus Howardella id.2000)
ebi-a-GCST90017017	Gut microbiota abundance (genus Hungatella id.11306)
ebi-a-GCST90017018	Gut microbiota abundance (genus Intestinibacter id.11345)
ebi-a-GCST90017019	Gut microbiota abundance (genus Intestinimonas id.2062)
ebi-a-GCST90017020	Gut microbiota abundance (genus Lachnoclostridium id.11308)
ebi-a-GCST90017021	Gut microbiota abundance (genus Lachnospiraceae FCS020 group id.11314)
ebi-a-GCST90017022	Gut microbiota abundance (genus Lachnospiraceae NC2004 group id.11316)
ebi-a-GCST90017023	Gut microbiota abundance (genus Lachnospiraceae ND3007 group id.11317)
ebi-a-GCST90017024	Gut microbiota abundance (genus Lachnospiraceae NK4A136 group id.11319)
ebi-a-GCST90017025	Gut microbiota abundance (genus Lachnospiraceae UCG001 id.11321)
ebi-a-GCST90017026	Gut microbiota abundance (genus Lachnospiraceae UCG004 id.11324)
ebi-a-GCST90017027	Gut microbiota abundance (genus Lachnospiraceae UCG008 id.11328)
ebi-a-GCST90017028	Gut microbiota abundance (genus Lachnospiraceae UCG010 id.11330)
ebi-a-GCST90017029	Gut microbiota abundance (genus Lachnospira id.2004)
ebi-a-GCST90017030	Gut microbiota abundance (genus Lactobacillus id.1837)
ebi-a-GCST90017031	Gut microbiota abundance (genus Lactococcus id.1851)
ebi-a-GCST90017032	Gut microbiota abundance (genus Marvinbryantia id.2005)
ebi-a-GCST90017033	Gut microbiota abundance (genus Methanobrevibacter id.123)
ebi-a-GCST90017034	Gut microbiota abundance (genus Odoribacter id.952)
ebi-a-GCST90017035	Gut microbiota abundance (genus Olsenella id.822)
ebi-a-GCST90017036	Gut microbiota abundance (genus Oscillibacter id.2063)
ebi-a-GCST90017037	Gut microbiota abundance (genus Oscillospira id.2064)
ebi-a-GCST90017038	Gut microbiota abundance (genus Oxalobacter id.2978)
ebi-a-GCST90017039	Gut microbiota abundance (genus Parabacteroides id.954)
ebi-a-GCST90017040	Gut microbiota abundance (genus Paraprevotella id.962)
ebi-a-GCST90017041	Gut microbiota abundance (genus Parasutterella id.2892)
ebi-a-GCST90017042	Gut microbiota abundance (genus Peptococcus id.2037)
ebi-a-GCST90017043	Gut microbiota abundance (genus Phascolarctobacterium id.2168)
ebi-a-GCST90017044	Gut microbiota abundance (genus Prevotella7 id.11182)
ebi-a-GCST90017045	Gut microbiota abundance (genus Prevotella9 id.11183)
ebi-a-GCST90017046	Gut microbiota abundance (genus Rikenellaceae RC9 gut group id.11191)
ebi-a-GCST90017047	Gut microbiota abundance (genus Romboutsia id.11347)
ebi-a-GCST90017048	Gut microbiota abundance (genus Roseburia id.2012)
ebi-a-GCST90017049	Gut microbiota abundance (genus Ruminiclostridium5 id.11355)
ebi-a-GCST90017050	Gut microbiota abundance (genus Ruminiclostridium6 id.11356)
ebi-a-GCST90017051	Gut microbiota abundance (genus Ruminiclostridium9 id.11357)
ebi-a-GCST90017052	Gut microbiota abundance (genus Ruminococcaceae NK4A214 group id.11358)
ebi-a-GCST90017053	Gut microbiota abundance (genus Ruminococcaceae UCG002 id.11360)
ebi-a-GCST90017054	Gut microbiota abundance (genus Ruminococcaceae UCG003 id.11361)
ebi-a-GCST90017055	Gut microbiota abundance (genus Ruminococcaceae UCG004 id.11362)
ebi-a-GCST90017056	Gut microbiota abundance (genus Ruminococcaceae UCG005 id.11363)
ebi-a-GCST90017057	Gut microbiota abundance (genus Ruminococcaceae UCG009 id.11366)
ebi-a-GCST90017058	Gut microbiota abundance (genus Ruminococcaceae UCG010 id.11367)
ebi-a-GCST90017059	Gut microbiota abundance (genus Ruminococcaceae UCG011 id.11368)
ebi-a-GCST90017060	Gut microbiota abundance (genus Ruminococcaceae UCG013 id.11370)
ebi-a-GCST90017061	Gut microbiota abundance (genus Ruminococcaceae UCG014 id.11371)
ebi-a-GCST90017062	Gut microbiota abundance (genus Ruminococcus1 id.11373)
ebi-a-GCST90017063	Gut microbiota abundance (genus Ruminococcus2 id.11374)
ebi-a-GCST90017064	Gut microbiota abundance (genus Ruminococcus gauvreauii group id.11342)
ebi-a-GCST90017065	Gut microbiota abundance (genus Ruminococcus gnavus group id.14376)
ebi-a-GCST90017066	Gut microbiota abundance (genus Ruminococcus torques group id.14377)
ebi-a-GCST90017067	Gut microbiota abundance (genus Sellimonas id.14369)
ebi-a-GCST90017068	Gut microbiota abundance (genus Senegalimassilia id.11160)
ebi-a-GCST90017069	Gut microbiota abundance (genus Slackia id.825)
ebi-a-GCST90017070	Gut microbiota abundance (genus Streptococcus id.1853)
ebi-a-GCST90017071	Gut microbiota abundance (genus Subdoligranulum id.2070)
ebi-a-GCST90017072	Gut microbiota abundance (genus Sutterella id.2896)
ebi-a-GCST90017073	Gut microbiota abundance (genus Terrisporobacter id.11348)
ebi-a-GCST90017074	Gut microbiota abundance (genus Turicibacter id.2162)
ebi-a-GCST90017075	Gut microbiota abundance (genus Tyzzerella3 id.11335)
ebi-a-GCST90017076	Gut microbiota abundance (unknown genus id.1000000073)
ebi-a-GCST90017077	Gut microbiota abundance (unknown genus id.1000001215)
ebi-a-GCST90017078	Gut microbiota abundance (unknown genus id.1000005472)
ebi-a-GCST90017079	Gut microbiota abundance (unknown genus id.1000005479)
ebi-a-GCST90017080	Gut microbiota abundance (unknown genus id.1000006162)
ebi-a-GCST90017081	Gut microbiota abundance (unknown genus id.1868)
ebi-a-GCST90017082	Gut microbiota abundance (unknown genus id.2001)
ebi-a-GCST90017083	Gut microbiota abundance (unknown genus id.2041)
ebi-a-GCST90017084	Gut microbiota abundance (unknown genus id.2071)
ebi-a-GCST90017085	Gut microbiota abundance (unknown genus id.2755)
ebi-a-GCST90017086	Gut microbiota abundance (unknown genus id.826)
ebi-a-GCST90017087	Gut microbiota abundance (unknown genus id.959)
ebi-a-GCST90017088	Gut microbiota abundance (genus Veillonella id.2198)
ebi-a-GCST90017089	Gut microbiota abundance (genus Victivallis id.2256)
ebi-a-GCST90017090	Gut microbiota abundance (order Actinomycetales id.420)
ebi-a-GCST90017091	Gut microbiota abundance (order Bacillales id.1674)
ebi-a-GCST90017092	Gut microbiota abundance (order Bacteroidales id.913)
ebi-a-GCST90017093	Gut microbiota abundance (order Bifidobacteriales id.432)
ebi-a-GCST90017094	Gut microbiota abundance (order Burkholderiales id.2874)
ebi-a-GCST90017095	Gut microbiota abundance (order Clostridiales id.1863)
ebi-a-GCST90017096	Gut microbiota abundance (order Coriobacteriales id.810)
ebi-a-GCST90017097	Gut microbiota abundance (order Desulfovibrionales id.3156)
ebi-a-GCST90017098	Gut microbiota abundance (order Enterobacteriales id.3468)
ebi-a-GCST90017099	Gut microbiota abundance (order Erysipelotrichales id.2148)
ebi-a-GCST90017100	Gut microbiota abundance (order Gastranaerophilales id.1591)
ebi-a-GCST90017101	Gut microbiota abundance (order Lactobacillales id.1800)
ebi-a-GCST90017102	Gut microbiota abundance (order Methanobacteriales id.120)
ebi-a-GCST90017103	Gut microbiota abundance (order Mollicutes RF9 id.11579)
ebi-a-GCST90017104	Gut microbiota abundance (order NB1n id.3953)
ebi-a-GCST90017105	Gut microbiota abundance (order Pasteurellales id.3688)
ebi-a-GCST90017106	Gut microbiota abundance (order Rhodospirillales id.2667)
ebi-a-GCST90017107	Gut microbiota abundance (order Selenomonadales id.2165)
ebi-a-GCST90017108	Gut microbiota abundance (order Verrucomicrobiales id.4030)
ebi-a-GCST90017109	Gut microbiota abundance (order Victivallales id.2254)
ebi-a-GCST90017110	Gut microbiota abundance (phylum Actinobacteria id.400)
ebi-a-GCST90017111	Gut microbiota abundance (phylum Bacteroidetes id.905)
ebi-a-GCST90017112	Gut microbiota abundance (phylum Cyanobacteria id.1500)
ebi-a-GCST90017113	Gut microbiota abundance (phylum Euryarchaeota id.55)
ebi-a-GCST90017114	Gut microbiota abundance (phylum Firmicutes id.1672)
ebi-a-GCST90017115	Gut microbiota abundance (phylum Lentisphaerae id.2238)
ebi-a-GCST90017116	Gut microbiota abundance (phylum Proteobacteria id.2375)
ebi-a-GCST90017117	Gut microbiota abundance (phylum Tenericutes id.3919)
ebi-a-GCST90017118	Gut microbiota abundance (phylum Verrucomicrobia id.3982)
