# Supplementary material for: Causal relationship between gut microbiota and gastrointestinal diseases: a mendelian randomization study
Source: J Transl Med. 2024 Jan 23;22:92. doi: 10.1186/s12967-024-04894-5 (PMC10804519; doi:10.1186/s12967-024-04894-5)
Supplement: Supplementary file 2 — Additional file 2: Detailed information on instrumental variables in the gut microbiota dataset. [file 12967_2024_4894_MOESM2_ESM.xls]

## Sheet: Table S1
Table S2 Detailed information on instrumental variables in the gut microbiota dataset
Trait	GWAS ID	Year	Consortium	Sample size	Case	Control	Population
Upper gastrointestinal diseases
Gastroesophageal reflux disease	ebi-a-GCST90000514	2021	Ong et.al	602604	129080	473524	European
Esophageal cancer	ieu-b-4960	2021	UK Biobank	372756	740	372016	European
Esophagus ulcer	ukb-b-13731	2018	UK Biobank	463010	3251	459759	European
Gastric ulcer	ukb-b-20078	2018	UK Biobank	462933	3329	3329	European
Duodenal ulcer	ukb-b-4725	2018	UK Biobank	462933	1908	461025	European
Chronic gastritis	ukb-d-K11_CHRONGASTR	2018	UK Biobank	361194	1790	359404	European
Acute gastritis	finn-b-K11_ACUTGASTR	2021	FINNGEN	190979	1284	189695	European
Gastric cancer	finn-b-C3_STOMACH_EXALLC	2021	FINNGEN	174639	633	174006	European
Lower gastrointestinal diseases
Irritable bowel syndrome	ukb-b-2592	2018	UK Biobank	21878	10939	10939	European
Diverticular disease	ukb-b-14796	2018	UK Biobank	462933	5193	457740	European
Crohn's disease	ieu-a-12	2015	IIBDGC	51874	17897	33977	European
Ulcerative colitis	ieu-a-970	2015	IIBDGC	47745	13768	33977	European
Colorectal cancer	ieu-b-4965	2021	UK Biobank	377673	5657	372016	European
Coeliac disease	ukb-b-8631	2018	UK Biobank	462933	1989	460944	European
Hepatobiliary diseases
Nonalcoholic fatty liver disease	finn-b-NAFLD	2021	FINNGEN	218792	894	217898	European
Alcoholic liver disease	finn-b-ALCOLIVER	2021	FINNGEN	2832	1416	1416	European
Primary biliary cirrhosis	ebi-a-GCST005581	2012	UK PBC Consortium	11375	2861	8514	European
Liver cell carcinoma	ieu-b-4953	2021	UK Biobank	372184	168	372016	European
Cholelithiasis	ukb-a-559	2017	UK Biobank	337199	6986	330213	European
Pancreatic diseases
Acute pancreatitis	finn-b-K11_ACUTPANC	2021	FINNGEN	198166	3022	195144	European
Chronic pancreatitis	finn-b-K11_CHRONPANC	2021	FINNGEN	196881	1737	195144	European
Pancreatic cancer	ieu-a-822	2009	PanScan1	3792	1896	1896	European
