# Supplementary material for: Causal relationship between gut microbiota and gastrointestinal diseases: a mendelian randomization study
Source: J Transl Med. 2024 Jan 23;22:92. doi: 10.1186/s12967-024-04894-5 (PMC10804519; doi:10.1186/s12967-024-04894-5)
Supplement: Supplementary file 3 — Additional file 3: Detailed Information and F-statistics of Instrumental Variables Closely Associated with Gut Microbiota. [file 12967_2024_4894_MOESM3_ESM.xlsx]

## Sheet: ebi-a-GCST90016908
	chr.exposure	pos.exposure	beta.exposure	se.exposure	pval.exposure	samplesize.exposure	id.exposure	SNP	effect_allele.exposure	other_allele.exposure	eaf.exposure	exposure	mr_keep.exposure	pval_origin.exposure	data_source.exposure	F-statistics
1	1	101851900	-0.175792	0.0431163	4.42e-05	14306	ebi-a-GCST90016908	rs111913047	G	A	NA	|| id:ebi-a-GCST90016908	TRUE	reported	igd	16.6232
2	1	207003553	-0.0711483	0.0134495	1.11e-07	14306	ebi-a-GCST90016908	rs6660520	G	A	NA	|| id:ebi-a-GCST90016908	TRUE	reported	igd	27.9845
3	1	109387721	0.0721646	0.0177527	4.23e-05	14306	ebi-a-GCST90016908	rs34852905	G	A	NA	|| id:ebi-a-GCST90016908	TRUE	reported	igd	16.5242
4	1	114665485	0.0510452	0.0114325	8.63e-06	14306	ebi-a-GCST90016908	rs12049045	A	G	NA	|| id:ebi-a-GCST90016908	TRUE	reported	igd	19.9355
5	2	102249583	0.0580129	0.0141064	3.96e-05	14306	ebi-a-GCST90016908	rs6743026	T	C	NA	|| id:ebi-a-GCST90016908	TRUE	reported	igd	16.9128
6	2	177334816	-0.0814257	0.0194039	4.44e-05	14306	ebi-a-GCST90016908	rs72922934	A	G	NA	|| id:ebi-a-GCST90016908	TRUE	reported	igd	17.6094
7	2	189805077	-0.0541676	0.0124866	1.58e-05	14306	ebi-a-GCST90016908	rs7588568	A	C	NA	|| id:ebi-a-GCST90016908	TRUE	reported	igd	18.8188
8	2	136616754	-0.111489	0.012066	3.79e-20	14306	ebi-a-GCST90016908	rs182549	T	C	NA	|| id:ebi-a-GCST90016908	TRUE	reported	igd	85.3763
9	2	220361486	-0.0491619	0.0115775	2.13e-05	14306	ebi-a-GCST90016908	rs2010592	A	G	NA	|| id:ebi-a-GCST90016908	TRUE	reported	igd	18.0313
10	2	161611969	0.0509242	0.0112503	6.71e-06	14306	ebi-a-GCST90016908	rs1376754	G	A	NA	|| id:ebi-a-GCST90016908	TRUE	reported	igd	20.489
11	2	138770265	0.0863139	0.0213371	4.27e-05	14306	ebi-a-GCST90016908	rs76825075	A	C	NA	|| id:ebi-a-GCST90016908	TRUE	reported	igd	16.364
12	2	239936384	-0.122732	0.029021	2.84e-05	14306	ebi-a-GCST90016908	rs80124826	T	C	NA	|| id:ebi-a-GCST90016908	TRUE	reported	igd	17.8851
13	2	219733973	-0.0575041	0.0143562	4.63e-05	14306	ebi-a-GCST90016908	rs12053317	C	T	NA	|| id:ebi-a-GCST90016908	TRUE	reported	igd	16.0442
14	2	49906864	0.0473125	0.0112223	2.59e-05	14306	ebi-a-GCST90016908	rs4567981	T	A	NA	|| id:ebi-a-GCST90016908	TRUE	reported	igd	17.7741
15	3	64994295	0.0599969	0.0140278	1.94e-05	14306	ebi-a-GCST90016908	rs1983357	C	A	NA	|| id:ebi-a-GCST90016908	TRUE	reported	igd	18.2927
16	3	55090439	-0.0486102	0.0114048	1.92e-05	14306	ebi-a-GCST90016908	rs358060	G	T	NA	|| id:ebi-a-GCST90016908	TRUE	reported	igd	18.1668
17	3	54759606	-0.081712	0.0220448	3.33e-05	14306	ebi-a-GCST90016908	rs677010	T	C	NA	|| id:ebi-a-GCST90016908	TRUE	reported	igd	13.7391
18	3	127313596	-0.0803535	0.0183248	1.25e-05	14306	ebi-a-GCST90016908	rs60317558	A	G	NA	|| id:ebi-a-GCST90016908	TRUE	reported	igd	19.2279
19	3	195935207	-0.0461349	0.0111411	3.63e-05	14306	ebi-a-GCST90016908	rs12497404	G	C	NA	|| id:ebi-a-GCST90016908	TRUE	reported	igd	17.1476
20	4	1517826	0.0497895	0.0115387	1.62e-05	14306	ebi-a-GCST90016908	rs55888705	A	G	NA	|| id:ebi-a-GCST90016908	TRUE	reported	igd	18.6192
21	4	163944263	-0.111128	0.0263989	2.35e-05	14306	ebi-a-GCST90016908	rs72994359	G	A	NA	|| id:ebi-a-GCST90016908	TRUE	reported	igd	17.7205
22	5	169748189	-0.0734574	0.0174297	2.26e-05	14306	ebi-a-GCST90016908	rs76671854	C	G	NA	|| id:ebi-a-GCST90016908	TRUE	reported	igd	17.762
23	5	92677537	0.0502763	0.0121603	3.93e-05	14306	ebi-a-GCST90016908	rs2035053	T	G	NA	|| id:ebi-a-GCST90016908	TRUE	reported	igd	17.0938
24	5	475408	0.0563759	0.0115529	1.58e-06	14306	ebi-a-GCST90016908	rs11745923	G	T	NA	|| id:ebi-a-GCST90016908	TRUE	reported	igd	23.8125
25	5	18019549	-0.0769653	0.0173933	8.62e-06	14306	ebi-a-GCST90016908	rs7700479	T	A	NA	|| id:ebi-a-GCST90016908	TRUE	reported	igd	19.5806
26	5	178296936	0.046766	0.0113807	3.59e-05	14306	ebi-a-GCST90016908	rs10479516	C	T	NA	|| id:ebi-a-GCST90016908	TRUE	reported	igd	16.8858
27	5	104256902	0.0677433	0.0152103	1.27e-05	14306	ebi-a-GCST90016908	rs319900	C	A	NA	|| id:ebi-a-GCST90016908	TRUE	reported	igd	19.8361
28	5	110198463	-0.0717553	0.0170162	1.98e-05	14306	ebi-a-GCST90016908	rs1345767	T	C	NA	|| id:ebi-a-GCST90016908	TRUE	reported	igd	17.7821
29	6	166131522	0.0456278	0.0111327	4.19e-05	14306	ebi-a-GCST90016908	rs6918501	T	G	NA	|| id:ebi-a-GCST90016908	TRUE	reported	igd	16.798
30	6	166608241	0.0493596	0.0116395	1.4e-05	14306	ebi-a-GCST90016908	rs11759376	G	T	NA	|| id:ebi-a-GCST90016908	TRUE	reported	igd	17.9835
31	6	14617591	0.0509553	0.011539	8.92e-06	14306	ebi-a-GCST90016908	rs857444	C	T	NA	|| id:ebi-a-GCST90016908	TRUE	reported	igd	19.5003
32	6	130403816	0.0459796	0.0113506	3.54e-05	14306	ebi-a-GCST90016908	rs6569650	A	G	NA	|| id:ebi-a-GCST90016908	TRUE	reported	igd	16.4094
33	6	66765650	-0.129781	0.0319822	4.68e-05	14306	ebi-a-GCST90016908	rs62401061	T	C	NA	|| id:ebi-a-GCST90016908	TRUE	reported	igd	16.4667
34	7	151504498	0.0591708	0.0142885	2.61e-05	14306	ebi-a-GCST90016908	rs12703159	T	C	NA	|| id:ebi-a-GCST90016908	TRUE	reported	igd	17.1491
35	7	83583941	-0.108084	0.0251677	1.74e-05	14306	ebi-a-GCST90016908	rs73180162	C	G	NA	|| id:ebi-a-GCST90016908	TRUE	reported	igd	18.4432
36	7	95654718	0.0501255	0.011255	8.68e-06	14306	ebi-a-GCST90016908	rs961091	G	A	NA	|| id:ebi-a-GCST90016908	TRUE	reported	igd	19.8347
37	7	4236525	0.0604231	0.0147794	3.95e-05	14306	ebi-a-GCST90016908	rs11769608	G	C	NA	|| id:ebi-a-GCST90016908	TRUE	reported	igd	16.7145
38	7	48091260	-0.0642306	0.0150526	1.86e-05	14306	ebi-a-GCST90016908	rs112084119	C	T	NA	|| id:ebi-a-GCST90016908	TRUE	reported	igd	18.2079
39	8	109600620	0.164783	0.0402832	4.41e-05	14306	ebi-a-GCST90016908	rs72671172	C	T	NA	|| id:ebi-a-GCST90016908	TRUE	reported	igd	16.7331
40	8	106082825	0.0770901	0.0186313	2.76e-05	14306	ebi-a-GCST90016908	rs285784	C	T	NA	|| id:ebi-a-GCST90016908	TRUE	reported	igd	17.1203
41	8	65654844	0.155784	0.0348017	8.62e-06	14306	ebi-a-GCST90016908	rs80083040	T	G	NA	|| id:ebi-a-GCST90016908	TRUE	reported	igd	20.0376
42	8	8436070	-0.0524235	0.0120582	1.09e-05	14306	ebi-a-GCST90016908	rs7003528	C	T	NA	|| id:ebi-a-GCST90016908	TRUE	reported	igd	18.9011
43	8	120979697	0.103449	0.0234399	1.64e-05	14306	ebi-a-GCST90016908	rs117591617	T	G	NA	|| id:ebi-a-GCST90016908	TRUE	reported	igd	19.4779
44	9	125111703	-0.120684	0.0279753	1.78e-05	14306	ebi-a-GCST90016908	rs7022068	A	G	NA	|| id:ebi-a-GCST90016908	TRUE	reported	igd	18.6102
45	9	82922584	-0.0680148	0.0160977	3.41e-05	14306	ebi-a-GCST90016908	rs57638121	T	C	NA	|| id:ebi-a-GCST90016908	TRUE	reported	igd	17.8517
46	9	7703965	0.053004	0.0122191	1.47e-05	14306	ebi-a-GCST90016908	rs328837	C	G	NA	|| id:ebi-a-GCST90016908	TRUE	reported	igd	18.8165
47	10	126110032	-0.0762317	0.0169884	4.96e-06	14306	ebi-a-GCST90016908	rs1515761	C	T	NA	|| id:ebi-a-GCST90016908	TRUE	reported	igd	20.1357
48	10	43814896	-0.0462913	0.0113516	4.96e-05	14306	ebi-a-GCST90016908	rs2503876	G	A	NA	|| id:ebi-a-GCST90016908	TRUE	reported	igd	16.6297
49	10	84969051	-0.0641382	0.0155833	2.84e-05	14306	ebi-a-GCST90016908	rs17287983	A	G	NA	|| id:ebi-a-GCST90016908	TRUE	reported	igd	16.94
50	11	71221248	-0.0540741	0.0121393	5.39e-06	14306	ebi-a-GCST90016908	rs4945008	G	A	NA	|| id:ebi-a-GCST90016908	TRUE	reported	igd	19.8423
51	11	13093620	0.0486796	0.0113641	1.7e-05	14306	ebi-a-GCST90016908	rs2583121	G	A	NA	|| id:ebi-a-GCST90016908	TRUE	reported	igd	18.3495
52	12	20378911	-0.0583765	0.0123353	2.59e-06	14306	ebi-a-GCST90016908	rs10841473	G	C	NA	|| id:ebi-a-GCST90016908	TRUE	reported	igd	22.3963
53	12	11745953	-0.0538777	0.0127589	2.61e-05	14306	ebi-a-GCST90016908	rs11054360	C	T	NA	|| id:ebi-a-GCST90016908	TRUE	reported	igd	17.8317
54	13	112859829	0.0944467	0.0192976	6.21e-07	14306	ebi-a-GCST90016908	rs7322849	T	C	NA	|| id:ebi-a-GCST90016908	TRUE	reported	igd	23.9534
55	14	61148995	0.0830883	0.0202951	3.07e-05	14306	ebi-a-GCST90016908	rs117534820	T	C	NA	|| id:ebi-a-GCST90016908	TRUE	reported	igd	16.7609
56	14	23847194	-0.0755411	0.0173675	1.58e-05	14306	ebi-a-GCST90016908	rs74037001	G	A	NA	|| id:ebi-a-GCST90016908	TRUE	reported	igd	18.9187
57	15	49208992	-0.0719923	0.0154661	4.03e-06	14306	ebi-a-GCST90016908	rs12899991	T	A	NA	|| id:ebi-a-GCST90016908	TRUE	reported	igd	21.6676
58	15	94852795	-0.126352	0.0273626	2.57e-06	14306	ebi-a-GCST90016908	rs72767435	T	C	NA	|| id:ebi-a-GCST90016908	TRUE	reported	igd	21.3231
59	15	92463303	-0.0496111	0.0119017	2.14e-05	14306	ebi-a-GCST90016908	rs7174549	T	C	NA	|| id:ebi-a-GCST90016908	TRUE	reported	igd	17.3756
60	16	72693974	-0.0690954	0.0163328	2.69e-05	14306	ebi-a-GCST90016908	rs62051500	C	T	NA	|| id:ebi-a-GCST90016908	TRUE	reported	igd	17.8969
61	16	81776768	-0.0575816	0.0116762	8.34e-07	14306	ebi-a-GCST90016908	rs8047955	G	A	NA	|| id:ebi-a-GCST90016908	TRUE	reported	igd	24.32
62	16	6057038	-0.0532952	0.0120224	1.07e-05	14306	ebi-a-GCST90016908	rs1424128	A	G	NA	|| id:ebi-a-GCST90016908	TRUE	reported	igd	19.6514
63	17	75348675	-0.0560674	0.0124286	5.93e-06	14306	ebi-a-GCST90016908	rs11655079	T	C	NA	|| id:ebi-a-GCST90016908	TRUE	reported	igd	20.3506
64	17	72865239	-0.0586151	0.0133559	2.32e-05	14306	ebi-a-GCST90016908	rs690418	T	C	NA	|| id:ebi-a-GCST90016908	TRUE	reported	igd	19.2607
65	20	16947769	0.0589815	0.0138903	2.53e-05	14306	ebi-a-GCST90016908	rs2068078	G	T	NA	|| id:ebi-a-GCST90016908	TRUE	reported	igd	18.0305
66	20	49791059	-0.0605766	0.0142934	3.06e-05	14306	ebi-a-GCST90016908	rs2426259	T	G	NA	|| id:ebi-a-GCST90016908	TRUE	reported	igd	17.9613
67	21	44833315	0.0781872	0.0184763	1.85e-05	14306	ebi-a-GCST90016908	rs73380285	G	T	NA	|| id:ebi-a-GCST90016908	TRUE	reported	igd	17.9078
68	21	31861790	0.186041	0.0456184	4.22e-05	14306	ebi-a-GCST90016908	rs75344046	C	T	NA	|| id:ebi-a-GCST90016908	TRUE	reported	igd	16.6317
69	22	35567355	-0.111877	0.023501	1.5e-06	14306	ebi-a-GCST90016908	rs134366	A	G	NA	|| id:ebi-a-GCST90016908	TRUE	reported	igd	22.6626
70	22	18388315	-0.0529394	0.012439	2.07e-05	14306	ebi-a-GCST90016908	rs5747400	G	T	NA	|| id:ebi-a-GCST90016908	TRUE	reported	igd	18.1129

## Sheet: ebi-a-GCST90016909
	chr.exposure	pos.exposure	beta.exposure	se.exposure	pval.exposure	samplesize.exposure	id.exposure	SNP	effect_allele.exposure	other_allele.exposure	eaf.exposure	exposure	mr_keep.exposure	pval_origin.exposure	data_source.exposure	F-statistics
1	1	115888926	-0.0776462	0.018391	2.55E-05	14306	ebi-a-GCST90016909	rs10776802	C	G	NA	|| id:ebi-a-GCST90016909	TRUE	reported	igd	17.8250076
2	1	68105453	-0.153256	0.0367231	1.21E-05	14306	ebi-a-GCST90016909	rs344924	G	A	NA	|| id:ebi-a-GCST90016909	TRUE	reported	igd	17.41631624
3	1	186866661	0.104286	0.0244849	2.84E-05	14306	ebi-a-GCST90016909	rs74482962	A	G	NA	|| id:ebi-a-GCST90016909	TRUE	reported	igd	18.14075469
4	1	92186186	0.0746118	0.017356	2.00E-05	14306	ebi-a-GCST90016909	rs17884552	C	T	NA	|| id:ebi-a-GCST90016909	TRUE	reported	igd	18.48058659
5	1	14238305	-0.0692742	0.0148866	3.55E-06	14306	ebi-a-GCST90016909	rs10803434	A	T	NA	|| id:ebi-a-GCST90016909	TRUE	reported	igd	21.65469145
6	2	169033340	0.133271	0.0267738	5.09E-07	14306	ebi-a-GCST90016909	rs76784716	A	G	NA	|| id:ebi-a-GCST90016909	TRUE	reported	igd	24.77714618
7	2	51991896	0.148927	0.0352654	3.59E-05	14306	ebi-a-GCST90016909	rs17862772	G	A	NA	|| id:ebi-a-GCST90016909	TRUE	reported	igd	17.83402018
8	2	187081290	-0.108376	0.0225649	1.14E-05	14306	ebi-a-GCST90016909	rs3112300	T	C	NA	|| id:ebi-a-GCST90016909	TRUE	reported	igd	23.06744051
9	2	113521754	0.0603943	0.0144937	2.82E-05	14306	ebi-a-GCST90016909	rs7594852	T	C	NA	|| id:ebi-a-GCST90016909	TRUE	reported	igd	17.36334395
10	2	41531398	-0.0782438	0.0190712	2.47E-05	14306	ebi-a-GCST90016909	rs13385952	C	T	NA	|| id:ebi-a-GCST90016909	TRUE	reported	igd	16.83231412
11	2	75630344	-0.0705145	0.0157564	7.38E-06	14306	ebi-a-GCST90016909	rs34569731	G	A	NA	|| id:ebi-a-GCST90016909	TRUE	reported	igd	20.02824367
12	2	225633812	0.0829015	0.0187871	1.41E-05	14306	ebi-a-GCST90016909	rs3754624	C	T	NA	|| id:ebi-a-GCST90016909	TRUE	reported	igd	19.47176337
13	3	59982336	0.0927341	0.0207569	9.33E-06	14306	ebi-a-GCST90016909	rs17061716	G	C	NA	|| id:ebi-a-GCST90016909	TRUE	reported	igd	19.95969666
14	3	84471266	-0.080811	0.0184159	7.54E-06	14306	ebi-a-GCST90016909	rs55876211	C	T	NA	|| id:ebi-a-GCST90016909	TRUE	reported	igd	19.25551178
15	3	176407911	0.0805256	0.0180912	9.76E-06	14306	ebi-a-GCST90016909	rs62285697	C	T	NA	|| id:ebi-a-GCST90016909	TRUE	reported	igd	19.81222216
16	3	13726736	-0.0751277	0.0153867	1.05E-06	14306	ebi-a-GCST90016909	rs9813022	A	G	NA	|| id:ebi-a-GCST90016909	TRUE	reported	igd	23.84016265
17	3	173329790	-0.107823	0.0260878	4.13E-05	14306	ebi-a-GCST90016909	rs16828485	C	T	NA	|| id:ebi-a-GCST90016909	TRUE	reported	igd	17.08236156
18	3	56259172	0.0620755	0.0146532	2.10E-05	14306	ebi-a-GCST90016909	rs11712770	G	T	NA	|| id:ebi-a-GCST90016909	TRUE	reported	igd	17.94632375
19	3	46132301	0.0707245	0.0168786	2.45E-05	14306	ebi-a-GCST90016909	rs4682807	C	A	NA	|| id:ebi-a-GCST90016909	TRUE	reported	igd	17.55767191
20	3	139629108	-0.062531	0.0145479	1.64E-05	14306	ebi-a-GCST90016909	rs10049439	G	C	NA	|| id:ebi-a-GCST90016909	TRUE	reported	igd	18.47524192
21	4	138499110	-0.0684226	0.0155885	1.37E-05	14306	ebi-a-GCST90016909	rs62330532	C	G	NA	|| id:ebi-a-GCST90016909	TRUE	reported	igd	19.26595277
22	5	28316806	0.0678701	0.0160019	2.30E-05	14306	ebi-a-GCST90016909	rs2434551	G	A	NA	|| id:ebi-a-GCST90016909	TRUE	reported	igd	17.98928383
23	5	67609408	-0.0697192	0.0164965	2.03E-05	14306	ebi-a-GCST90016909	rs440292	G	C	NA	|| id:ebi-a-GCST90016909	TRUE	reported	igd	17.86163324
24	5	43894052	0.131978	0.0327099	4.05E-05	14306	ebi-a-GCST90016909	rs76646815	T	C	NA	|| id:ebi-a-GCST90016909	TRUE	reported	igd	16.2796346
25	6	89267271	-0.0925415	0.0229624	3.16E-05	14306	ebi-a-GCST90016909	rs79995413	A	G	NA	|| id:ebi-a-GCST90016909	TRUE	reported	igd	16.24196287
26	6	153751941	-0.121508	0.0288355	3.09E-05	14306	ebi-a-GCST90016909	rs13198213	T	C	NA	|| id:ebi-a-GCST90016909	TRUE	reported	igd	17.75639397
27	6	3639286	-0.0707602	0.0164943	2.34E-05	14306	ebi-a-GCST90016909	rs9405654	T	C	NA	|| id:ebi-a-GCST90016909	TRUE	reported	igd	18.4039195
28	6	148768918	-0.0627965	0.0145776	1.64E-05	14306	ebi-a-GCST90016909	rs58488869	G	A	NA	|| id:ebi-a-GCST90016909	TRUE	reported	igd	18.55661763
29	7	27801113	-0.140598	0.034465	4.04E-05	14306	ebi-a-GCST90016909	rs73078770	A	C	NA	|| id:ebi-a-GCST90016909	TRUE	reported	igd	16.64185448
30	7	155281789	0.0611598	0.0148752	4.09E-05	14306	ebi-a-GCST90016909	rs10250982	C	T	NA	|| id:ebi-a-GCST90016909	TRUE	reported	igd	16.90466177
31	8	21438685	-0.154982	0.0374704	3.09E-05	14306	ebi-a-GCST90016909	rs117492017	A	G	NA	|| id:ebi-a-GCST90016909	TRUE	reported	igd	17.10747301
32	8	127659134	0.13131	0.0305061	1.27E-05	14306	ebi-a-GCST90016909	rs58955578	T	C	NA	|| id:ebi-a-GCST90016909	TRUE	reported	igd	18.52773044
33	8	4481970	-0.0743147	0.0174292	1.66E-05	14306	ebi-a-GCST90016909	rs17070864	C	A	NA	|| id:ebi-a-GCST90016909	TRUE	reported	igd	18.18002813
34	9	23677432	-0.0837938	0.0204112	2.92E-05	14306	ebi-a-GCST90016909	rs1036105	C	T	NA	|| id:ebi-a-GCST90016909	TRUE	reported	igd	16.85336767
35	9	95517807	-0.160677	0.0317708	6.20E-07	14306	ebi-a-GCST90016909	rs140912403	C	T	NA	|| id:ebi-a-GCST90016909	TRUE	reported	igd	25.57708976
36	10	83216126	-0.0734579	0.018007	3.90E-05	14306	ebi-a-GCST90016909	rs11189989	T	G	NA	|| id:ebi-a-GCST90016909	TRUE	reported	igd	16.6415697
37	10	113419797	0.0656273	0.0149984	1.08E-05	14306	ebi-a-GCST90016909	rs11591293	G	T	NA	|| id:ebi-a-GCST90016909	TRUE	reported	igd	19.14605096
38	12	73139398	0.135135	0.0334029	2.57E-05	14306	ebi-a-GCST90016909	rs61933850	G	A	NA	|| id:ebi-a-GCST90016909	TRUE	reported	igd	16.36693453
39	12	89471235	-0.0969489	0.0215149	8.84E-06	14306	ebi-a-GCST90016909	rs7960664	A	G	NA	|| id:ebi-a-GCST90016909	TRUE	reported	igd	20.30519236
40	12	105707114	-0.0810997	0.0199999	4.70E-05	14306	ebi-a-GCST90016909	rs7132808	G	A	NA	|| id:ebi-a-GCST90016909	TRUE	reported	igd	16.44306778
41	13	90116935	-0.061525	0.014773	3.12E-05	14306	ebi-a-GCST90016909	rs9560339	A	G	NA	|| id:ebi-a-GCST90016909	TRUE	reported	igd	17.34466232
42	14	69789598	-0.0617753	0.0145882	2.49E-05	14306	ebi-a-GCST90016909	rs1303450	C	G	NA	|| id:ebi-a-GCST90016909	TRUE	reported	igd	17.93190002
43	14	81920126	-0.0630125	0.015109	3.15E-05	14306	ebi-a-GCST90016909	rs8008272	A	T	NA	|| id:ebi-a-GCST90016909	TRUE	reported	igd	17.39329963
44	15	58573833	-0.0886239	0.0210998	3.44E-05	14306	ebi-a-GCST90016909	rs28690720	G	T	NA	|| id:ebi-a-GCST90016909	TRUE	reported	igd	17.64188708
45	15	70090174	0.0629954	0.0151113	3.21E-05	14306	ebi-a-GCST90016909	rs747131	G	A	NA	|| id:ebi-a-GCST90016909	TRUE	reported	igd	17.37856932
46	15	36823529	-0.107513	0.026007	2.62E-05	14306	ebi-a-GCST90016909	rs16963354	A	G	NA	|| id:ebi-a-GCST90016909	TRUE	reported	igd	17.08997571
47	16	88554243	-0.0633343	0.0148467	1.97E-05	14306	ebi-a-GCST90016909	rs13336560	C	T	NA	|| id:ebi-a-GCST90016909	TRUE	reported	igd	18.19776631
48	16	56676259	-0.0772078	0.0173732	1.10E-05	14306	ebi-a-GCST90016909	rs4784703	A	G	NA	|| id:ebi-a-GCST90016909	TRUE	reported	igd	19.74980067
49	16	27795916	0.0952068	0.0234057	3.15E-05	14306	ebi-a-GCST90016909	rs56407490	A	T	NA	|| id:ebi-a-GCST90016909	TRUE	reported	igd	16.5459866
50	17	72007436	0.232827	0.0539875	1.46E-05	14306	ebi-a-GCST90016909	rs78164361	G	T	NA	|| id:ebi-a-GCST90016909	TRUE	reported	igd	18.59859984
51	18	9681687	-0.0729336	0.0179464	3.20E-05	14306	ebi-a-GCST90016909	rs62078890	A	T	NA	|| id:ebi-a-GCST90016909	TRUE	reported	igd	16.51583803
52	19	28641647	0.0690234	0.0153829	7.14E-06	14306	ebi-a-GCST90016909	rs12977163	G	C	NA	|| id:ebi-a-GCST90016909	TRUE	reported	igd	20.13336017
53	20	42124118	0.141448	0.0332369	3.92E-05	14306	ebi-a-GCST90016909	rs8114372	C	A	NA	|| id:ebi-a-GCST90016909	TRUE	reported	igd	18.11142415
54	20	52665032	0.126591	0.0289877	1.51E-05	14306	ebi-a-GCST90016909	rs73132914	T	G	NA	|| id:ebi-a-GCST90016909	TRUE	reported	igd	19.07120546
55	21	29615334	0.0697655	0.0171107	3.95E-05	14306	ebi-a-GCST90016909	rs118735	C	A	NA	|| id:ebi-a-GCST90016909	TRUE	reported	igd	16.62439573

## Sheet: ebi-a-GCST90016910
	chr.exposure	pos.exposure	beta.exposure	se.exposure	pval.exposure	samplesize.exposure	id.exposure	SNP	effect_allele.exposure	other_allele.exposure	eaf.exposure	exposure	mr_keep.exposure	pval_origin.exposure	data_source.exposure	F-statistics
1	1	200418805	-0.0714773	0.0146647	9.22E-07	14306	ebi-a-GCST90016910	rs57872228	C	T	NA	|| id:ebi-a-GCST90016910	TRUE	reported	igd	23.7569078
2	1	214841528	-0.0832153	0.0193747	1.89E-05	14306	ebi-a-GCST90016910	rs73083633	T	G	NA	|| id:ebi-a-GCST90016910	TRUE	reported	igd	18.44745218
3	1	157338847	-0.0445399	0.0109083	4.29E-05	14306	ebi-a-GCST90016910	rs9426969	G	T	NA	|| id:ebi-a-GCST90016910	TRUE	reported	igd	16.67187051
4	2	152858086	-0.0479774	0.0114145	2.91E-05	14306	ebi-a-GCST90016910	rs10803926	A	G	NA	|| id:ebi-a-GCST90016910	TRUE	reported	igd	17.6668708
5	2	224923022	-0.0495588	0.0121249	4.09E-05	14306	ebi-a-GCST90016910	rs282273	A	C	NA	|| id:ebi-a-GCST90016910	TRUE	reported	igd	16.70649069
6	2	231723657	0.0476864	0.0108547	7.97E-06	14306	ebi-a-GCST90016910	rs1595463	C	A	NA	|| id:ebi-a-GCST90016910	TRUE	reported	igd	19.29982738
7	2	219264107	0.0482393	0.0110075	1.20E-05	14306	ebi-a-GCST90016910	rs2739049	A	G	NA	|| id:ebi-a-GCST90016910	TRUE	reported	igd	19.20545524
8	2	168552490	0.0467765	0.0112871	3.65E-05	14306	ebi-a-GCST90016910	rs75862326	A	G	NA	|| id:ebi-a-GCST90016910	TRUE	reported	igd	17.17476094
9	3	4800550	-0.0554219	0.0114789	1.38E-06	14306	ebi-a-GCST90016910	rs1962325	G	C	NA	|| id:ebi-a-GCST90016910	TRUE	reported	igd	23.31107361
10	3	94153993	0.156331	0.0325945	1.07E-06	14306	ebi-a-GCST90016910	rs76717940	T	A	NA	|| id:ebi-a-GCST90016910	TRUE	reported	igd	23.00390499
11	3	184371224	0.0979154	0.0224074	8.46E-06	14306	ebi-a-GCST90016910	rs74663707	C	T	NA	|| id:ebi-a-GCST90016910	TRUE	reported	igd	19.09497398
12	3	122853680	-0.0442401	0.0108665	4.94E-05	14306	ebi-a-GCST90016910	rs3792386	A	G	NA	|| id:ebi-a-GCST90016910	TRUE	reported	igd	16.57497306
13	3	76941542	-0.0575005	0.0135325	2.01E-05	14306	ebi-a-GCST90016910	rs3911531	C	T	NA	|| id:ebi-a-GCST90016910	TRUE	reported	igd	18.05457089
14	3	64398863	0.0601035	0.0136407	9.53E-06	14306	ebi-a-GCST90016910	rs13068444	A	G	NA	|| id:ebi-a-GCST90016910	TRUE	reported	igd	19.41450002
15	3	19537959	-0.137687	0.03324	3.03E-05	14306	ebi-a-GCST90016910	rs111456762	A	T	NA	|| id:ebi-a-GCST90016910	TRUE	reported	igd	17.15788863
16	3	184341438	-0.0542864	0.0130861	2.62E-05	14306	ebi-a-GCST90016910	rs3936109	G	A	NA	|| id:ebi-a-GCST90016910	TRUE	reported	igd	17.20923699
17	4	9384846	0.0562053	0.0132525	3.09E-05	14306	ebi-a-GCST90016910	rs12509371	G	C	NA	|| id:ebi-a-GCST90016910	TRUE	reported	igd	17.98700746
18	4	98049499	-0.0630747	0.0128717	1.96E-06	14306	ebi-a-GCST90016910	rs11730038	G	A	NA	|| id:ebi-a-GCST90016910	TRUE	reported	igd	24.01256585
19	4	7431487	0.0535854	0.0116362	4.30E-06	14306	ebi-a-GCST90016910	rs4459992	T	C	NA	|| id:ebi-a-GCST90016910	TRUE	reported	igd	21.20657826
20	4	184681021	0.128032	0.0286921	9.13E-06	14306	ebi-a-GCST90016910	rs111552159	C	G	NA	|| id:ebi-a-GCST90016910	TRUE	reported	igd	19.91188557
21	4	151687420	0.104044	0.0247934	8.47E-06	14306	ebi-a-GCST90016910	rs7666190	A	C	NA	|| id:ebi-a-GCST90016910	TRUE	reported	igd	17.61010343
22	5	38380949	-0.0683921	0.0165935	3.61E-05	14306	ebi-a-GCST90016910	rs79112703	C	T	NA	|| id:ebi-a-GCST90016910	TRUE	reported	igd	16.98775069
23	5	174173171	-0.107255	0.0222879	1.34E-06	14306	ebi-a-GCST90016910	rs77558518	A	G	NA	|| id:ebi-a-GCST90016910	TRUE	reported	igd	23.15777305
24	6	97106509	-0.0463836	0.0109822	2.56E-05	14306	ebi-a-GCST90016910	rs3898018	A	T	NA	|| id:ebi-a-GCST90016910	TRUE	reported	igd	17.83816631
25	6	67570929	-0.104496	0.0217083	1.53E-06	14306	ebi-a-GCST90016910	rs74352383	T	A	NA	|| id:ebi-a-GCST90016910	TRUE	reported	igd	23.17115612
26	7	36349586	0.108007	0.0232858	1.07E-06	14306	ebi-a-GCST90016910	rs78938557	T	C	NA	|| id:ebi-a-GCST90016910	TRUE	reported	igd	21.51401567
27	7	70587808	0.0511872	0.0119233	1.49E-05	14306	ebi-a-GCST90016910	rs2108036	T	C	NA	|| id:ebi-a-GCST90016910	TRUE	reported	igd	18.43018968
28	7	95118828	0.169832	0.0386473	2.70E-05	14306	ebi-a-GCST90016910	rs3801920	A	G	NA	|| id:ebi-a-GCST90016910	TRUE	reported	igd	19.31082069
29	8	10143164	0.0598868	0.0123903	1.08E-06	14306	ebi-a-GCST90016910	rs2952251	G	A	NA	|| id:ebi-a-GCST90016910	TRUE	reported	igd	23.36138417
30	8	21022075	0.118713	0.0274951	2.07E-05	14306	ebi-a-GCST90016910	rs11775622	A	G	NA	|| id:ebi-a-GCST90016910	TRUE	reported	igd	18.64171883
31	9	101101172	-0.0613034	0.0137579	7.81E-06	14306	ebi-a-GCST90016910	rs28564647	T	G	NA	|| id:ebi-a-GCST90016910	TRUE	reported	igd	19.85476847
32	10	132768269	-0.0667048	0.015717	2.95E-05	14306	ebi-a-GCST90016910	rs7897084	A	C	NA	|| id:ebi-a-GCST90016910	TRUE	reported	igd	18.01253619
33	10	31856588	0.0455496	0.0109017	3.65E-05	14306	ebi-a-GCST90016910	rs10740846	T	G	NA	|| id:ebi-a-GCST90016910	TRUE	reported	igd	17.45744497
34	10	58818321	0.138747	0.0337904	4.78E-05	14306	ebi-a-GCST90016910	rs75155900	A	G	NA	|| id:ebi-a-GCST90016910	TRUE	reported	igd	16.86011519
35	10	8102404	0.081783	0.0203445	3.94E-05	14306	ebi-a-GCST90016910	rs71481756	T	G	NA	|| id:ebi-a-GCST90016910	TRUE	reported	igd	16.15965309
36	10	86411591	-0.0774494	0.0186612	3.16E-05	14306	ebi-a-GCST90016910	rs113913495	T	C	NA	|| id:ebi-a-GCST90016910	TRUE	reported	igd	17.22491075
37	10	116291402	-0.0530632	0.0127732	3.29E-05	14306	ebi-a-GCST90016910	rs9325544	A	G	NA	|| id:ebi-a-GCST90016910	TRUE	reported	igd	17.25788016
38	10	22860068	-0.0728096	0.0177736	3.46E-05	14306	ebi-a-GCST90016910	rs7919839	T	C	NA	|| id:ebi-a-GCST90016910	TRUE	reported	igd	16.78133419
39	11	8332350	0.0572158	0.0126793	7.21E-06	14306	ebi-a-GCST90016910	rs12797734	T	C	NA	|| id:ebi-a-GCST90016910	TRUE	reported	igd	20.36298279
40	12	127851840	0.074411	0.0183909	4.02E-05	14306	ebi-a-GCST90016910	rs1910775	G	A	NA	|| id:ebi-a-GCST90016910	TRUE	reported	igd	16.37074019
41	12	100585559	-0.101189	0.0217379	4.85E-06	14306	ebi-a-GCST90016910	rs11110282	A	G	NA	|| id:ebi-a-GCST90016910	TRUE	reported	igd	21.66862905
42	12	105614408	-0.0692817	0.0162359	3.61E-05	14306	ebi-a-GCST90016910	rs2440715	C	A	NA	|| id:ebi-a-GCST90016910	TRUE	reported	igd	18.2089262
43	13	113096192	-0.0449057	0.011071	2.99E-05	14306	ebi-a-GCST90016910	rs4907711	T	C	NA	|| id:ebi-a-GCST90016910	TRUE	reported	igd	16.45239924
44	13	97949389	0.081044	0.0198276	3.54E-05	14306	ebi-a-GCST90016910	rs953504	G	A	NA	|| id:ebi-a-GCST90016910	TRUE	reported	igd	16.70711407
45	13	24973509	-0.225309	0.0467697	1.79E-06	14306	ebi-a-GCST90016910	rs9581006	T	C	NA	|| id:ebi-a-GCST90016910	TRUE	reported	igd	23.20747609
46	14	97525875	-0.0788699	0.0180403	1.25E-05	14306	ebi-a-GCST90016910	rs13379080	C	T	NA	|| id:ebi-a-GCST90016910	TRUE	reported	igd	19.11327329
47	14	77630911	0.0459842	0.0112884	3.98E-05	14306	ebi-a-GCST90016910	rs72725303	C	G	NA	|| id:ebi-a-GCST90016910	TRUE	reported	igd	16.59405368
48	14	101191007	0.0499724	0.0120153	2.98E-05	14306	ebi-a-GCST90016910	rs67022228	T	A	NA	|| id:ebi-a-GCST90016910	TRUE	reported	igd	17.29781219
49	14	33200623	0.0470022	0.0109493	1.66E-05	14306	ebi-a-GCST90016910	rs11627423	C	A	NA	|| id:ebi-a-GCST90016910	TRUE	reported	igd	18.42738298
50	15	27997804	0.0801004	0.0176019	1.27E-05	14306	ebi-a-GCST90016910	rs8029995	T	C	NA	|| id:ebi-a-GCST90016910	TRUE	reported	igd	20.70857766
51	15	58738075	-0.081146	0.0180042	7.60E-06	14306	ebi-a-GCST90016910	rs694949	A	G	NA	|| id:ebi-a-GCST90016910	TRUE	reported	igd	20.31358501
52	16	991253	0.0619529	0.0127066	1.01E-06	14306	ebi-a-GCST90016910	rs35344081	G	A	NA	|| id:ebi-a-GCST90016910	TRUE	reported	igd	23.77193661
53	16	55228530	-0.0463617	0.0111061	2.77E-05	14306	ebi-a-GCST90016910	rs11639594	A	C	NA	|| id:ebi-a-GCST90016910	TRUE	reported	igd	17.42591317
54	17	17271568	0.160603	0.0417162	4.68E-05	14306	ebi-a-GCST90016910	rs74860218	C	A	NA	|| id:ebi-a-GCST90016910	TRUE	reported	igd	14.82169339
55	17	71350887	0.0809422	0.0182472	1.11E-05	14306	ebi-a-GCST90016910	rs2078209	G	C	NA	|| id:ebi-a-GCST90016910	TRUE	reported	igd	19.67693922
56	17	40835649	-0.0520614	0.0109842	2.21E-06	14306	ebi-a-GCST90016910	rs4028634	C	T	NA	|| id:ebi-a-GCST90016910	TRUE	reported	igd	22.4643999
57	17	61298020	-0.0472712	0.0108965	1.37E-05	14306	ebi-a-GCST90016910	rs4968759	A	G	NA	|| id:ebi-a-GCST90016910	TRUE	reported	igd	18.81998219
58	19	7932459	0.0506312	0.0123545	3.31E-05	14306	ebi-a-GCST90016910	rs523648	C	A	NA	|| id:ebi-a-GCST90016910	TRUE	reported	igd	16.79523535
59	19	12004432	-0.0487189	0.0118212	1.77E-05	14306	ebi-a-GCST90016910	rs279194	A	G	NA	|| id:ebi-a-GCST90016910	TRUE	reported	igd	16.98524508
60	19	51959855	0.111056	0.0246039	6.55E-06	14306	ebi-a-GCST90016910	rs34989881	A	G	NA	|| id:ebi-a-GCST90016910	TRUE	reported	igd	20.37399277
61	21	45975667	0.0892448	0.0204732	2.42E-05	14306	ebi-a-GCST90016910	rs113392606	G	C	NA	|| id:ebi-a-GCST90016910	TRUE	reported	igd	19.00178427
62	22	37252618	-0.0641376	0.0157385	4.58E-05	14306	ebi-a-GCST90016910	rs11914104	A	C	NA	|| id:ebi-a-GCST90016910	TRUE	reported	igd	16.6072886

## Sheet: ebi-a-GCST90016911
	chr.exposure	pos.exposure	beta.exposure	se.exposure	pval.exposure	samplesize.exposure	id.exposure	SNP	effect_allele.exposure	other_allele.exposure	eaf.exposure	exposure	mr_keep.exposure	pval_origin.exposure	data_source.exposure	F-statistics
1	1	176792690	0.0567113	0.0118386	1.55E-06	14306	ebi-a-GCST90016911	rs7546249	A	T	NA	|| id:ebi-a-GCST90016911	TRUE	reported	igd	22.94766555
2	1	24798383	-0.0447054	0.0104851	2.17E-05	14306	ebi-a-GCST90016911	rs195729	T	C	NA	|| id:ebi-a-GCST90016911	TRUE	reported	igd	18.17920205
3	1	173758024	-0.0502438	0.0118195	2.41E-05	14306	ebi-a-GCST90016911	rs58825445	C	T	NA	|| id:ebi-a-GCST90016911	TRUE	reported	igd	18.07035757
4	1	60475308	0.0877824	0.021833	4.81E-05	14306	ebi-a-GCST90016911	rs59660293	G	A	NA	|| id:ebi-a-GCST90016911	TRUE	reported	igd	16.16546015
5	1	200112563	0.222741	0.0508055	9.93E-06	14306	ebi-a-GCST90016911	rs2363574	T	C	NA	|| id:ebi-a-GCST90016911	TRUE	reported	igd	19.22112799
6	1	213927795	-0.0510398	0.0126776	3.17E-05	14306	ebi-a-GCST90016911	rs1341151	T	G	NA	|| id:ebi-a-GCST90016911	TRUE	reported	igd	16.20853779
7	1	157495438	-0.22241	0.0493458	7.66E-06	14306	ebi-a-GCST90016911	rs72706335	T	C	NA	|| id:ebi-a-GCST90016911	TRUE	reported	igd	20.31459796
8	2	231573384	-0.0753897	0.0182702	3.70E-05	14306	ebi-a-GCST90016911	rs9973480	C	A	NA	|| id:ebi-a-GCST90016911	TRUE	reported	igd	17.02697221
9	2	53831026	0.0508393	0.0106807	1.92E-06	14306	ebi-a-GCST90016911	rs2032750	C	T	NA	|| id:ebi-a-GCST90016911	TRUE	reported	igd	22.65685842
10	2	213189994	0.107377	0.0245661	8.76E-06	14306	ebi-a-GCST90016911	rs4146051	G	A	NA	|| id:ebi-a-GCST90016911	TRUE	reported	igd	19.10513458
11	2	228477310	-0.0543224	0.0131426	2.98E-05	14306	ebi-a-GCST90016911	rs7583413	T	C	NA	|| id:ebi-a-GCST90016911	TRUE	reported	igd	17.08422639
12	2	114432419	0.0459866	0.0108369	2.72E-05	14306	ebi-a-GCST90016911	rs17682500	C	T	NA	|| id:ebi-a-GCST90016911	TRUE	reported	igd	18.00746051
13	2	180168429	-0.0466178	0.0112893	3.77E-05	14306	ebi-a-GCST90016911	rs11677930	T	G	NA	|| id:ebi-a-GCST90016911	TRUE	reported	igd	17.05177214
14	3	165465782	-0.0503382	0.0121357	2.78E-05	14306	ebi-a-GCST90016911	rs62295961	G	A	NA	|| id:ebi-a-GCST90016911	TRUE	reported	igd	17.20543669
15	3	195936789	0.0466729	0.0105312	8.47E-06	14306	ebi-a-GCST90016911	rs4916508	A	G	NA	|| id:ebi-a-GCST90016911	TRUE	reported	igd	19.64146383
16	3	117792986	-0.060311	0.0150853	3.52E-05	14306	ebi-a-GCST90016911	rs2865303	C	G	NA	|| id:ebi-a-GCST90016911	TRUE	reported	igd	15.98398842
17	3	64340637	-0.062785	0.0143065	1.17E-05	14306	ebi-a-GCST90016911	rs9812599	C	A	NA	|| id:ebi-a-GCST90016911	TRUE	reported	igd	19.25949959
18	3	25048185	-0.0452059	0.0105205	1.86E-05	14306	ebi-a-GCST90016911	rs4858138	T	A	NA	|| id:ebi-a-GCST90016911	TRUE	reported	igd	18.46364658
19	3	89339527	-0.0645771	0.0132957	8.37E-07	14306	ebi-a-GCST90016911	rs7631304	G	A	NA	|| id:ebi-a-GCST90016911	TRUE	reported	igd	23.59036505
20	4	185943413	-0.0518822	0.0124242	3.01E-05	14306	ebi-a-GCST90016911	rs11727431	C	T	NA	|| id:ebi-a-GCST90016911	TRUE	reported	igd	17.43812953
21	4	36554275	-0.195787	0.0457855	1.17E-05	14306	ebi-a-GCST90016911	rs17522376	A	G	NA	|| id:ebi-a-GCST90016911	TRUE	reported	igd	18.28570803
22	4	96473778	-0.0534365	0.0123026	1.67E-05	14306	ebi-a-GCST90016911	rs7437134	G	A	NA	|| id:ebi-a-GCST90016911	TRUE	reported	igd	18.86610304
23	5	171999770	-0.0682103	0.0166403	3.08E-05	14306	ebi-a-GCST90016911	rs73805828	T	C	NA	|| id:ebi-a-GCST90016911	TRUE	reported	igd	16.80264361
24	6	111870588	0.0440301	0.0105509	3.24E-05	14306	ebi-a-GCST90016911	rs3777905	C	T	NA	|| id:ebi-a-GCST90016911	TRUE	reported	igd	17.41487373
25	6	158148695	0.0553452	0.0126848	1.84E-05	14306	ebi-a-GCST90016911	rs13197460	A	G	NA	|| id:ebi-a-GCST90016911	TRUE	reported	igd	19.03674419
26	7	93340580	0.0436802	0.0105062	3.78E-05	14306	ebi-a-GCST90016911	rs2677061	T	C	NA	|| id:ebi-a-GCST90016911	TRUE	reported	igd	17.28533929
27	7	105897170	-0.149448	0.0311532	1.94E-05	14306	ebi-a-GCST90016911	rs74367214	T	A	NA	|| id:ebi-a-GCST90016911	TRUE	reported	igd	23.01308748
28	7	147188563	0.0452541	0.0109241	3.15E-05	14306	ebi-a-GCST90016911	rs6961756	C	G	NA	|| id:ebi-a-GCST90016911	TRUE	reported	igd	17.16107662
29	7	43057882	-0.0469915	0.0107412	1.28E-05	14306	ebi-a-GCST90016911	rs9648077	T	C	NA	|| id:ebi-a-GCST90016911	TRUE	reported	igd	19.13960674
30	8	130391261	-0.130151	0.0314685	2.46E-05	14306	ebi-a-GCST90016911	rs76013462	T	C	NA	|| id:ebi-a-GCST90016911	TRUE	reported	igd	17.10578206
31	8	13110185	0.0646823	0.0149628	9.99E-06	14306	ebi-a-GCST90016911	rs79585701	A	C	NA	|| id:ebi-a-GCST90016911	TRUE	reported	igd	18.68724015
32	8	70916181	0.0655728	0.0149891	9.09E-06	14306	ebi-a-GCST90016911	rs62531359	T	G	NA	|| id:ebi-a-GCST90016911	TRUE	reported	igd	19.13799088
33	8	6673972	0.0752628	0.0181552	3.32E-05	14306	ebi-a-GCST90016911	rs71525770	G	C	NA	|| id:ebi-a-GCST90016911	TRUE	reported	igd	17.18536132
34	9	10131034	0.0640545	0.0151493	4.92E-05	14306	ebi-a-GCST90016911	rs10958905	G	C	NA	|| id:ebi-a-GCST90016911	TRUE	reported	igd	17.87780348
35	9	116888284	0.0689676	0.0148765	3.75E-06	14306	ebi-a-GCST90016911	rs13291169	C	G	NA	|| id:ebi-a-GCST90016911	TRUE	reported	igd	21.492587
36	9	100051165	0.0826907	0.0203409	4.17E-05	14306	ebi-a-GCST90016911	rs2795361	A	G	NA	|| id:ebi-a-GCST90016911	TRUE	reported	igd	16.52620011
37	9	21958524	0.0698364	0.0172545	4.81E-05	14306	ebi-a-GCST90016911	rs717326	C	T	NA	|| id:ebi-a-GCST90016911	TRUE	reported	igd	16.38169855
38	9	136493820	0.140055	0.0311128	7.06E-06	14306	ebi-a-GCST90016911	rs62575403	C	T	NA	|| id:ebi-a-GCST90016911	TRUE	reported	igd	20.26371372
39	10	39062269	0.0473596	0.010541	7.08E-06	14306	ebi-a-GCST90016911	rs11146701	A	G	NA	|| id:ebi-a-GCST90016911	TRUE	reported	igd	20.1861002
40	11	4727240	0.0475091	0.0112536	2.35E-05	14306	ebi-a-GCST90016911	rs12286984	T	C	NA	|| id:ebi-a-GCST90016911	TRUE	reported	igd	17.82258349
41	13	98749826	-0.0426082	0.0105148	4.96E-05	14306	ebi-a-GCST90016911	rs602626	C	T	NA	|| id:ebi-a-GCST90016911	TRUE	reported	igd	16.42042307
42	13	70523029	-0.121514	0.0236759	3.90E-07	14306	ebi-a-GCST90016911	rs55773148	G	A	NA	|| id:ebi-a-GCST90016911	TRUE	reported	igd	26.34144775
43	13	24963729	0.0534086	0.0124072	1.36E-05	14306	ebi-a-GCST90016911	rs7999780	G	A	NA	|| id:ebi-a-GCST90016911	TRUE	reported	igd	18.52997451
44	14	59317502	0.102648	0.0213843	9.24E-07	14306	ebi-a-GCST90016911	rs111845179	T	C	NA	|| id:ebi-a-GCST90016911	TRUE	reported	igd	23.04150842
45	15	26381111	-0.0537673	0.0122962	2.64E-05	14306	ebi-a-GCST90016911	rs1523237	G	T	NA	|| id:ebi-a-GCST90016911	TRUE	reported	igd	19.12029637
46	16	74290641	0.0548532	0.012153	4.73E-06	14306	ebi-a-GCST90016911	rs929878	T	C	NA	|| id:ebi-a-GCST90016911	TRUE	reported	igd	20.37215355
47	17	51960301	0.0878219	0.0212715	3.55E-05	14306	ebi-a-GCST90016911	rs78210068	C	T	NA	|| id:ebi-a-GCST90016911	TRUE	reported	igd	17.04548745
48	17	4685228	0.0460934	0.0112691	3.96E-05	14306	ebi-a-GCST90016911	rs34460487	A	G	NA	|| id:ebi-a-GCST90016911	TRUE	reported	igd	16.73011873
49	17	6461200	-0.207018	0.0442633	1.22E-06	14306	ebi-a-GCST90016911	rs73975615	G	A	NA	|| id:ebi-a-GCST90016911	TRUE	reported	igd	21.87402171
50	18	49276701	-0.0434173	0.0106972	4.85E-05	14306	ebi-a-GCST90016911	rs3851124	T	C	NA	|| id:ebi-a-GCST90016911	TRUE	reported	igd	16.47348154
51	19	16843967	-0.0516302	0.0122628	1.34E-05	14306	ebi-a-GCST90016911	rs10451505	A	G	NA	|| id:ebi-a-GCST90016911	TRUE	reported	igd	17.72671753
52	19	2467682	0.0559187	0.0137709	4.29E-05	14306	ebi-a-GCST90016911	rs62119882	G	A	NA	|| id:ebi-a-GCST90016911	TRUE	reported	igd	16.48881645
53	19	13840570	0.0440106	0.0106874	3.77E-05	14306	ebi-a-GCST90016911	rs346169	T	C	NA	|| id:ebi-a-GCST90016911	TRUE	reported	igd	16.95783677
54	20	1858141	-0.0502899	0.012094	3.21E-05	14306	ebi-a-GCST90016911	rs13036379	T	C	NA	|| id:ebi-a-GCST90016911	TRUE	reported	igd	17.29105991
55	20	44588282	-0.0770642	0.021682	4.47E-05	14306	ebi-a-GCST90016911	rs3746510	G	C	NA	|| id:ebi-a-GCST90016911	TRUE	reported	igd	12.63300502
56	21	43942135	0.0468251	0.0105442	1.12E-05	14306	ebi-a-GCST90016911	rs6586324	T	C	NA	|| id:ebi-a-GCST90016911	TRUE	reported	igd	19.72105559
57	21	18775027	-0.0431996	0.0105656	4.49E-05	14306	ebi-a-GCST90016911	rs8129038	T	C	NA	|| id:ebi-a-GCST90016911	TRUE	reported	igd	16.7174919
58	22	27433885	-0.0552057	0.0120278	8.36E-06	14306	ebi-a-GCST90016911	rs17343978	A	C	NA	|| id:ebi-a-GCST90016911	TRUE	reported	igd	21.06664836

## Sheet: ebi-a-GCST90016912
	chr.exposure	pos.exposure	beta.exposure	se.exposure	pval.exposure	samplesize.exposure	id.exposure	SNP	effect_allele.exposure	other_allele.exposure	eaf.exposure	exposure	mr_keep.exposure	pval_origin.exposure	data_source.exposure	F-statistics
1	1	159252002	0.072074	0.0171688	4.39E-05	14306	ebi-a-GCST90016912	rs10908703	A	G	NA	|| id:ebi-a-GCST90016912	TRUE	reported	igd	17.62289963
2	1	23063052	0.0478575	0.0115462	2.70E-05	14306	ebi-a-GCST90016912	rs10442640	A	G	NA	|| id:ebi-a-GCST90016912	TRUE	reported	igd	17.17994876
3	1	193714589	0.0500884	0.0122216	4.80E-05	14306	ebi-a-GCST90016912	rs1326854	C	T	NA	|| id:ebi-a-GCST90016912	TRUE	reported	igd	16.79647651
4	1	153240013	-0.0525581	0.0110408	2.02E-06	14306	ebi-a-GCST90016912	rs1928341	G	A	NA	|| id:ebi-a-GCST90016912	TRUE	reported	igd	22.66095603
5	2	4136781	0.0729565	0.0175577	2.20E-05	14306	ebi-a-GCST90016912	rs12464429	G	A	NA	|| id:ebi-a-GCST90016912	TRUE	reported	igd	17.26603965
6	2	171356423	0.0485203	0.0116195	3.43E-05	14306	ebi-a-GCST90016912	rs9752383	C	T	NA	|| id:ebi-a-GCST90016912	TRUE	reported	igd	17.43701232
7	2	228353800	-0.209836	0.0511005	2.74E-05	14306	ebi-a-GCST90016912	rs142708598	A	G	NA	|| id:ebi-a-GCST90016912	TRUE	reported	igd	16.86202383
8	2	65003605	0.129697	0.0314228	4.90E-05	14306	ebi-a-GCST90016912	rs72816207	G	C	NA	|| id:ebi-a-GCST90016912	TRUE	reported	igd	17.03609679
9	2	239888758	0.0641363	0.0131766	1.10E-06	14306	ebi-a-GCST90016912	rs12467854	G	C	NA	|| id:ebi-a-GCST90016912	TRUE	reported	igd	23.69196484
10	3	161434825	0.0872827	0.0214811	2.04E-05	14306	ebi-a-GCST90016912	rs76112599	T	C	NA	|| id:ebi-a-GCST90016912	TRUE	reported	igd	16.50985697
11	3	193456274	0.064006	0.0130374	9.12E-07	14306	ebi-a-GCST90016912	rs2367850	G	C	NA	|| id:ebi-a-GCST90016912	TRUE	reported	igd	24.10235028
12	3	70592215	0.0592944	0.0128769	3.67E-06	14306	ebi-a-GCST90016912	rs11128180	A	G	NA	|| id:ebi-a-GCST90016912	TRUE	reported	igd	21.20336119
13	4	23588462	0.0923492	0.0199158	4.76E-06	14306	ebi-a-GCST90016912	rs1511453	A	G	NA	|| id:ebi-a-GCST90016912	TRUE	reported	igd	21.50159922
14	4	66701076	-0.0793268	0.0200634	4.99E-05	14306	ebi-a-GCST90016912	rs74532514	C	T	NA	|| id:ebi-a-GCST90016912	TRUE	reported	igd	15.63258531
15	4	45642485	-0.0832423	0.0167237	5.17E-07	14306	ebi-a-GCST90016912	rs4033856	T	C	NA	|| id:ebi-a-GCST90016912	TRUE	reported	igd	24.77555581
16	4	75867283	-0.0537468	0.0124126	1.47E-05	14306	ebi-a-GCST90016912	rs17000015	A	T	NA	|| id:ebi-a-GCST90016912	TRUE	reported	igd	18.74906884
17	4	17009460	0.0463578	0.01112	3.31E-05	14306	ebi-a-GCST90016912	rs34030720	G	C	NA	|| id:ebi-a-GCST90016912	TRUE	reported	igd	17.37945128
18	4	115233722	-0.0544268	0.0127764	2.45E-05	14306	ebi-a-GCST90016912	rs28671205	T	C	NA	|| id:ebi-a-GCST90016912	TRUE	reported	igd	18.14715721
19	5	113007517	0.0785078	0.0186486	1.12E-05	14306	ebi-a-GCST90016912	rs17419034	C	A	NA	|| id:ebi-a-GCST90016912	TRUE	reported	igd	17.72283309
20	5	173497796	0.109741	0.0236	2.94E-06	14306	ebi-a-GCST90016912	rs62395635	T	C	NA	|| id:ebi-a-GCST90016912	TRUE	reported	igd	21.62289407
21	5	58444178	0.0453384	0.011301	4.35E-05	14306	ebi-a-GCST90016912	rs10077198	G	A	NA	|| id:ebi-a-GCST90016912	TRUE	reported	igd	16.09528346
22	6	138305038	0.116223	0.0277902	3.25E-05	14306	ebi-a-GCST90016912	rs112159068	A	T	NA	|| id:ebi-a-GCST90016912	TRUE	reported	igd	17.49044335
23	6	150728905	0.0470704	0.0109532	1.74E-05	14306	ebi-a-GCST90016912	rs9322261	G	A	NA	|| id:ebi-a-GCST90016912	TRUE	reported	igd	18.4677396
24	7	104215949	-0.0552287	0.0130499	2.18E-05	14306	ebi-a-GCST90016912	rs36115761	A	G	NA	|| id:ebi-a-GCST90016912	TRUE	reported	igd	17.91081194
25	7	3479432	0.0515105	0.0123439	3.79E-05	14306	ebi-a-GCST90016912	rs2204123	C	T	NA	|| id:ebi-a-GCST90016912	TRUE	reported	igd	17.41352691
26	7	111285025	0.0513106	0.0109091	2.20E-06	14306	ebi-a-GCST90016912	rs2613606	T	C	NA	|| id:ebi-a-GCST90016912	TRUE	reported	igd	22.12260885
27	8	112732674	-0.0622252	0.0135688	5.87E-06	14306	ebi-a-GCST90016912	rs56386628	C	T	NA	|| id:ebi-a-GCST90016912	TRUE	reported	igd	21.0305059
28	8	59120424	-0.0635762	0.0148806	2.36E-05	14306	ebi-a-GCST90016912	rs2015172	A	G	NA	|| id:ebi-a-GCST90016912	TRUE	reported	igd	18.25358813
29	8	4645733	-0.0635939	0.0157471	3.73E-05	14306	ebi-a-GCST90016912	rs10503284	A	T	NA	|| id:ebi-a-GCST90016912	TRUE	reported	igd	16.30909071
30	9	84206018	-0.137281	0.0290338	2.06E-06	14306	ebi-a-GCST90016912	rs72747231	C	G	NA	|| id:ebi-a-GCST90016912	TRUE	reported	igd	22.35697836
31	9	104899117	-0.0572286	0.01262	7.33E-06	14306	ebi-a-GCST90016912	rs320161	G	A	NA	|| id:ebi-a-GCST90016912	TRUE	reported	igd	20.56399709
32	10	102405390	0.0470566	0.0112326	2.32E-05	14306	ebi-a-GCST90016912	rs2489052	C	A	NA	|| id:ebi-a-GCST90016912	TRUE	reported	igd	17.55013664
33	10	3232117	0.10573	0.025875	3.84E-05	14306	ebi-a-GCST90016912	rs59062280	A	G	NA	|| id:ebi-a-GCST90016912	TRUE	reported	igd	16.69689621
34	10	69543215	-0.060449	0.0147124	2.79E-05	14306	ebi-a-GCST90016912	rs7907573	T	C	NA	|| id:ebi-a-GCST90016912	TRUE	reported	igd	16.88150624
35	10	66909133	-0.0554969	0.0137287	3.39E-05	14306	ebi-a-GCST90016912	rs73296001	G	A	NA	|| id:ebi-a-GCST90016912	TRUE	reported	igd	16.3409996
36	10	20522547	0.167783	0.0414481	4.73E-05	14306	ebi-a-GCST90016912	rs117353247	G	A	NA	|| id:ebi-a-GCST90016912	TRUE	reported	igd	16.38651714
37	11	20763367	-0.0877381	0.0210991	2.31E-05	14306	ebi-a-GCST90016912	rs74776516	T	G	NA	|| id:ebi-a-GCST90016912	TRUE	reported	igd	17.2921339
38	11	130336668	0.0456124	0.0110441	4.61E-05	14306	ebi-a-GCST90016912	rs12416827	A	G	NA	|| id:ebi-a-GCST90016912	TRUE	reported	igd	17.05709969
39	11	30131109	-0.177728	0.0436941	4.16E-05	14306	ebi-a-GCST90016912	rs11030952	A	C	NA	|| id:ebi-a-GCST90016912	TRUE	reported	igd	16.54497483
40	12	1396151	-0.0961804	0.0230755	2.23E-05	14306	ebi-a-GCST90016912	rs7302582	G	C	NA	|| id:ebi-a-GCST90016912	TRUE	reported	igd	17.37284391
41	12	98141990	0.0958613	0.0230395	3.55E-05	14306	ebi-a-GCST90016912	rs61941902	A	G	NA	|| id:ebi-a-GCST90016912	TRUE	reported	igd	17.31173234
42	12	60804771	0.194264	0.0465315	2.96E-05	14306	ebi-a-GCST90016912	rs117584544	T	C	NA	|| id:ebi-a-GCST90016912	TRUE	reported	igd	17.42972553
43	12	113754487	0.0824128	0.0193368	2.66E-05	14306	ebi-a-GCST90016912	rs78925531	A	G	NA	|| id:ebi-a-GCST90016912	TRUE	reported	igd	18.16436117
44	13	23400484	0.0472028	0.0109048	1.59E-05	14306	ebi-a-GCST90016912	rs4770315	G	C	NA	|| id:ebi-a-GCST90016912	TRUE	reported	igd	18.73700241
45	13	58689340	-0.0494596	0.0109424	5.80E-06	14306	ebi-a-GCST90016912	rs2321387	G	A	NA	|| id:ebi-a-GCST90016912	TRUE	reported	igd	20.43036035
46	14	83441058	-0.0889446	0.0210176	2.78E-05	14306	ebi-a-GCST90016912	rs35716880	T	C	NA	|| id:ebi-a-GCST90016912	TRUE	reported	igd	17.90906562
47	15	63013949	0.046273	0.0110286	2.70E-05	14306	ebi-a-GCST90016912	rs12909360	G	T	NA	|| id:ebi-a-GCST90016912	TRUE	reported	igd	17.60412902
48	15	56786407	-0.121083	0.028075	9.27E-06	14306	ebi-a-GCST90016912	rs75242906	C	T	NA	|| id:ebi-a-GCST90016912	TRUE	reported	igd	18.60059409
49	16	56637053	-0.0635617	0.0162767	3.47E-05	14306	ebi-a-GCST90016912	rs10163383	C	T	NA	|| id:ebi-a-GCST90016912	TRUE	reported	igd	15.24959432
50	17	5005311	0.0447789	0.0108524	3.11E-05	14306	ebi-a-GCST90016912	rs6502843	G	A	NA	|| id:ebi-a-GCST90016912	TRUE	reported	igd	17.02531894
51	17	68382302	-0.0831264	0.019284	1.05E-05	14306	ebi-a-GCST90016912	rs34913035	T	C	NA	|| id:ebi-a-GCST90016912	TRUE	reported	igd	18.58162536
52	18	2275994	0.0511413	0.0124238	4.35E-05	14306	ebi-a-GCST90016912	rs1940636	A	C	NA	|| id:ebi-a-GCST90016912	TRUE	reported	igd	16.94472887
53	18	12488305	0.163867	0.0389764	2.39E-05	14306	ebi-a-GCST90016912	rs79474680	A	C	NA	|| id:ebi-a-GCST90016912	TRUE	reported	igd	17.67581952
54	18	26569901	0.052911	0.0114866	4.85E-06	14306	ebi-a-GCST90016912	rs9964679	A	G	NA	|| id:ebi-a-GCST90016912	TRUE	reported	igd	21.21821978
55	18	56832319	0.0901427	0.0225422	4.63E-05	14306	ebi-a-GCST90016912	rs112677510	T	C	NA	|| id:ebi-a-GCST90016912	TRUE	reported	igd	15.99073871
56	19	35486015	0.204654	0.0479506	1.67E-05	14306	ebi-a-GCST90016912	rs7253477	G	T	NA	|| id:ebi-a-GCST90016912	TRUE	reported	igd	18.21597339
57	19	2447322	-0.0759995	0.0183933	2.84E-05	14306	ebi-a-GCST90016912	rs4806850	G	C	NA	|| id:ebi-a-GCST90016912	TRUE	reported	igd	17.07269813
58	20	16192242	0.0594333	0.0138802	1.69E-05	14306	ebi-a-GCST90016912	rs6043812	T	A	NA	|| id:ebi-a-GCST90016912	TRUE	reported	igd	18.33446501
59	20	30596130	-0.0978177	0.0198522	7.44E-07	14306	ebi-a-GCST90016912	rs6087811	T	G	NA	|| id:ebi-a-GCST90016912	TRUE	reported	igd	24.27826292
60	20	58381410	0.134491	0.033016	3.40E-05	14306	ebi-a-GCST90016912	rs1182525	G	A	NA	|| id:ebi-a-GCST90016912	TRUE	reported	igd	16.5934822

## Sheet: ebi-a-GCST90016913
	chr.exposure	pos.exposure	beta.exposure	se.exposure	pval.exposure	samplesize.exposure	id.exposure	SNP	effect_allele.exposure	other_allele.exposure	eaf.exposure	exposure	mr_keep.exposure	pval_origin.exposure	data_source.exposure	F-statistics
1	1	92112503	-0.0552917	0.0133794	2.72E-05	14306	ebi-a-GCST90016913	rs12040366	A	G	NA	|| id:ebi-a-GCST90016913	TRUE	reported	igd	17.07837755
2	1	9776339	-0.0674089	0.0162138	4.15E-05	14306	ebi-a-GCST90016913	rs3934934	G	A	NA	|| id:ebi-a-GCST90016913	TRUE	reported	igd	17.28481984
3	2	231783367	0.0514712	0.0125562	4.28E-05	14306	ebi-a-GCST90016913	rs16827664	C	T	NA	|| id:ebi-a-GCST90016913	TRUE	reported	igd	16.80397929
4	2	134994825	-0.0439075	0.0107156	4.66E-05	14306	ebi-a-GCST90016913	rs1313363	T	C	NA	|| id:ebi-a-GCST90016913	TRUE	reported	igd	16.78975786
5	2	116724915	0.0888472	0.0179655	9.54E-06	14306	ebi-a-GCST90016913	rs13421739	C	G	NA	|| id:ebi-a-GCST90016913	TRUE	reported	igd	24.45732046
6	2	102126220	0.0837934	0.0196299	1.11E-05	14306	ebi-a-GCST90016913	rs290772	G	A	NA	|| id:ebi-a-GCST90016913	TRUE	reported	igd	18.22147171
7	2	231676041	0.0794173	0.0182427	9.89E-06	14306	ebi-a-GCST90016913	rs10209007	G	C	NA	|| id:ebi-a-GCST90016913	TRUE	reported	igd	18.95186716
8	3	12870886	0.054618	0.012417	1.02E-05	14306	ebi-a-GCST90016913	rs6442336	T	C	NA	|| id:ebi-a-GCST90016913	TRUE	reported	igd	19.34809557
9	3	22614642	-0.0893545	0.0218245	3.56E-05	14306	ebi-a-GCST90016913	rs7429763	A	C	NA	|| id:ebi-a-GCST90016913	TRUE	reported	igd	16.7627108
10	3	131371980	0.0698882	0.0156319	8.40E-06	14306	ebi-a-GCST90016913	rs76767978	G	A	NA	|| id:ebi-a-GCST90016913	TRUE	reported	igd	19.9886827
11	3	71685189	-0.0699993	0.0172567	4.15E-05	14306	ebi-a-GCST90016913	rs830608	G	A	NA	|| id:ebi-a-GCST90016913	TRUE	reported	igd	16.45401526
12	3	38274534	-0.0762575	0.0185534	4.73E-05	14306	ebi-a-GCST90016913	rs149822	G	A	NA	|| id:ebi-a-GCST90016913	TRUE	reported	igd	16.89344068
13	3	89268714	-0.0592279	0.0134556	9.36E-06	14306	ebi-a-GCST90016913	rs6797343	T	G	NA	|| id:ebi-a-GCST90016913	TRUE	reported	igd	19.37521509
14	3	108055847	-0.105703	0.0268113	4.34E-05	14306	ebi-a-GCST90016913	rs6808592	G	T	NA	|| id:ebi-a-GCST90016913	TRUE	reported	igd	15.54314443
15	4	122689301	-0.112164	0.0271532	3.23E-05	14306	ebi-a-GCST90016913	rs77072243	A	G	NA	|| id:ebi-a-GCST90016913	TRUE	reported	igd	17.0633752
16	4	171672038	0.0434101	0.0104814	3.32E-05	14306	ebi-a-GCST90016913	rs2332027	A	G	NA	|| id:ebi-a-GCST90016913	TRUE	reported	igd	17.15311432
17	4	7420184	0.0529097	0.011818	8.78E-06	14306	ebi-a-GCST90016913	rs13105690	C	T	NA	|| id:ebi-a-GCST90016913	TRUE	reported	igd	20.04391844
18	4	161507301	-0.0739995	0.0150815	9.65E-07	14306	ebi-a-GCST90016913	rs6814436	C	T	NA	|| id:ebi-a-GCST90016913	TRUE	reported	igd	24.07512184
19	4	105752509	-0.104889	0.0238544	1.85E-05	14306	ebi-a-GCST90016913	rs116397227	A	G	NA	|| id:ebi-a-GCST90016913	TRUE	reported	igd	19.33405257
20	4	71139198	0.0496783	0.0122175	4.71E-05	14306	ebi-a-GCST90016913	rs4694280	G	A	NA	|| id:ebi-a-GCST90016913	TRUE	reported	igd	16.53365062
21	4	152131744	-0.103803	0.0210883	4.02E-07	14306	ebi-a-GCST90016913	rs6815608	C	T	NA	|| id:ebi-a-GCST90016913	TRUE	reported	igd	24.22906572
22	5	179878303	0.0664007	0.0152735	1.04E-05	14306	ebi-a-GCST90016913	rs4342283	A	G	NA	|| id:ebi-a-GCST90016913	TRUE	reported	igd	18.90027734
23	5	105060362	-0.0547202	0.0127338	8.72E-06	14306	ebi-a-GCST90016913	rs1842454	G	A	NA	|| id:ebi-a-GCST90016913	TRUE	reported	igd	18.46627519
24	5	84407859	0.047056	0.0112524	2.94E-05	14306	ebi-a-GCST90016913	rs12521624	T	C	NA	|| id:ebi-a-GCST90016913	TRUE	reported	igd	17.4879817
25	5	149077788	-0.0511937	0.0109569	3.37E-06	14306	ebi-a-GCST90016913	rs13179700	C	T	NA	|| id:ebi-a-GCST90016913	TRUE	reported	igd	21.83019636
26	5	35770550	0.0866169	0.0190393	8.24E-06	14306	ebi-a-GCST90016913	rs72738886	T	C	NA	|| id:ebi-a-GCST90016913	TRUE	reported	igd	20.69680551
27	6	12397187	0.0947036	0.0225117	7.53E-06	14306	ebi-a-GCST90016913	rs76860606	C	G	NA	|| id:ebi-a-GCST90016913	TRUE	reported	igd	17.69768217
28	6	72266741	0.0602319	0.0149514	4.14E-05	14306	ebi-a-GCST90016913	rs12197812	T	C	NA	|| id:ebi-a-GCST90016913	TRUE	reported	igd	16.228912
29	6	163743050	0.0524406	0.0116115	6.53E-06	14306	ebi-a-GCST90016913	rs6934062	G	C	NA	|| id:ebi-a-GCST90016913	TRUE	reported	igd	20.39664096
30	6	79000161	-0.0701796	0.0186682	3.49E-05	14306	ebi-a-GCST90016913	rs818300	G	A	NA	|| id:ebi-a-GCST90016913	TRUE	reported	igd	14.13243143
31	6	151213211	-0.0465707	0.0113398	3.90E-05	14306	ebi-a-GCST90016913	rs17349743	C	T	NA	|| id:ebi-a-GCST90016913	TRUE	reported	igd	16.86610275
32	7	114805458	0.0635237	0.0151814	2.33E-05	14306	ebi-a-GCST90016913	rs2396787	A	T	NA	|| id:ebi-a-GCST90016913	TRUE	reported	igd	17.50845909
33	7	3380895	-0.0429598	0.010471	3.92E-05	14306	ebi-a-GCST90016913	rs4131987	T	C	NA	|| id:ebi-a-GCST90016913	TRUE	reported	igd	16.83248292
34	8	8346586	0.0615797	0.0145526	1.66E-05	14306	ebi-a-GCST90016913	rs2979207	T	C	NA	|| id:ebi-a-GCST90016913	TRUE	reported	igd	17.90580923
35	8	104879585	-0.0664996	0.0158658	3.01E-05	14306	ebi-a-GCST90016913	rs6468894	C	T	NA	|| id:ebi-a-GCST90016913	TRUE	reported	igd	17.56766799
36	8	143621361	0.0549183	0.0126865	1.64E-05	14306	ebi-a-GCST90016913	rs28449777	G	A	NA	|| id:ebi-a-GCST90016913	TRUE	reported	igd	18.7391774
37	8	131192105	-0.0491888	0.0114775	2.14E-05	14306	ebi-a-GCST90016913	rs62525876	T	C	NA	|| id:ebi-a-GCST90016913	TRUE	reported	igd	18.36698421
38	9	35933176	-0.11627	0.0273762	2.12E-05	14306	ebi-a-GCST90016913	rs78395341	C	T	NA	|| id:ebi-a-GCST90016913	TRUE	reported	igd	18.03802626
39	10	124722359	-0.153016	0.0353182	1.36E-05	14306	ebi-a-GCST90016913	rs200076693	A	C	NA	|| id:ebi-a-GCST90016913	TRUE	reported	igd	18.77053135
40	10	12912970	-0.0512527	0.0116252	1.11E-05	14306	ebi-a-GCST90016913	rs56024033	A	G	NA	|| id:ebi-a-GCST90016913	TRUE	reported	igd	19.43715203
41	11	20294231	0.0469811	0.0113021	2.67E-05	14306	ebi-a-GCST90016913	rs12801624	T	A	NA	|| id:ebi-a-GCST90016913	TRUE	reported	igd	17.27937663
42	11	74721702	-0.0579002	0.0134691	2.33E-05	14306	ebi-a-GCST90016913	rs685116	G	C	NA	|| id:ebi-a-GCST90016913	TRUE	reported	igd	18.4791918
43	11	124554061	0.0783594	0.0190399	2.80E-05	14306	ebi-a-GCST90016913	rs12794898	G	T	NA	|| id:ebi-a-GCST90016913	TRUE	reported	igd	16.93763921
44	12	63271170	0.0451314	0.010631	2.32E-05	14306	ebi-a-GCST90016913	rs699568	G	A	NA	|| id:ebi-a-GCST90016913	TRUE	reported	igd	18.02226516
45	12	5942519	-0.052659	0.0113858	3.24E-06	14306	ebi-a-GCST90016913	rs10774377	G	A	NA	|| id:ebi-a-GCST90016913	TRUE	reported	igd	21.39036097
46	13	99007948	0.051994	0.0121833	1.48E-05	14306	ebi-a-GCST90016913	rs6491422	T	G	NA	|| id:ebi-a-GCST90016913	TRUE	reported	igd	18.21279432
47	14	52494072	-0.0724037	0.0153105	4.52E-06	14306	ebi-a-GCST90016913	rs2273429	A	G	NA	|| id:ebi-a-GCST90016913	TRUE	reported	igd	22.36365443
48	15	36894853	-0.0696149	0.0170342	3.30E-05	14306	ebi-a-GCST90016913	rs17655872	G	T	NA	|| id:ebi-a-GCST90016913	TRUE	reported	igd	16.70170941
49	15	92550563	0.0455189	0.0110456	4.83E-05	14306	ebi-a-GCST90016913	rs12912997	G	T	NA	|| id:ebi-a-GCST90016913	TRUE	reported	igd	16.98262787
50	16	68862941	0.0502278	0.0122503	3.28E-05	14306	ebi-a-GCST90016913	rs7203904	C	G	NA	|| id:ebi-a-GCST90016913	TRUE	reported	igd	16.81105093
51	17	843561	0.053068	0.0124882	2.57E-05	14306	ebi-a-GCST90016913	rs8080357	C	T	NA	|| id:ebi-a-GCST90016913	TRUE	reported	igd	18.0578379
52	17	78293189	0.0624826	0.0144001	1.02E-05	14306	ebi-a-GCST90016913	rs55996424	T	A	NA	|| id:ebi-a-GCST90016913	TRUE	reported	igd	18.82726215
53	17	75319990	-0.0544939	0.0128355	2.34E-05	14306	ebi-a-GCST90016913	rs4788986	G	A	NA	|| id:ebi-a-GCST90016913	TRUE	reported	igd	18.02478939
54	17	11780026	-0.0470477	0.0106329	1.01E-05	14306	ebi-a-GCST90016913	rs2009919	C	T	NA	|| id:ebi-a-GCST90016913	TRUE	reported	igd	19.5782259
55	18	11051233	-0.0511203	0.0114296	1.20E-05	14306	ebi-a-GCST90016913	rs7240828	T	C	NA	|| id:ebi-a-GCST90016913	TRUE	reported	igd	20.00436289
56	18	48792829	-0.0581025	0.0120557	1.34E-06	14306	ebi-a-GCST90016913	rs72915163	T	C	NA	|| id:ebi-a-GCST90016913	TRUE	reported	igd	23.22762331
57	18	29328305	-0.0626854	0.0146249	1.73E-05	14306	ebi-a-GCST90016913	rs8085381	A	G	NA	|| id:ebi-a-GCST90016913	TRUE	reported	igd	18.37160048
58	20	50803760	-0.0963981	0.0212007	9.04E-06	14306	ebi-a-GCST90016913	rs7269302	A	T	NA	|| id:ebi-a-GCST90016913	TRUE	reported	igd	20.67457292
59	21	18567802	-0.255639	0.0508787	8.78E-07	14306	ebi-a-GCST90016913	rs992074	T	C	NA	|| id:ebi-a-GCST90016913	TRUE	reported	igd	25.24539718
60	21	40703251	0.0641008	0.0127404	3.81E-07	14306	ebi-a-GCST90016913	rs112334273	G	A	NA	|| id:ebi-a-GCST90016913	TRUE	reported	igd	25.31399981
61	21	42181552	0.0661628	0.0161986	3.29E-05	14306	ebi-a-GCST90016913	rs7279413	G	C	NA	|| id:ebi-a-GCST90016913	TRUE	reported	igd	16.68294776
62	22	45407598	0.0458927	0.0111168	3.34E-05	14306	ebi-a-GCST90016913	rs8136316	T	C	NA	|| id:ebi-a-GCST90016913	TRUE	reported	igd	17.04227754

## Sheet: ebi-a-GCST90016914
	chr.exposure	pos.exposure	beta.exposure	se.exposure	pval.exposure	samplesize.exposure	id.exposure	SNP	effect_allele.exposure	other_allele.exposure	eaf.exposure	exposure	mr_keep.exposure	pval_origin.exposure	data_source.exposure	F-statistics
1	1	179611021	0.0435166	0.0106623	4.57E-05	14306	ebi-a-GCST90016914	rs11806102	T	C	NA	|| id:ebi-a-GCST90016914	TRUE	reported	igd	16.65743458
2	1	159822219	0.048665	0.011617	2.63E-05	14306	ebi-a-GCST90016914	rs2494498	T	C	NA	|| id:ebi-a-GCST90016914	TRUE	reported	igd	17.5487213
3	1	230869264	-0.0742934	0.0177546	4.69E-05	14306	ebi-a-GCST90016914	rs59352069	A	T	NA	|| id:ebi-a-GCST90016914	TRUE	reported	igd	17.50969912
4	1	176571431	-0.0603429	0.0126849	1.52E-06	14306	ebi-a-GCST90016914	rs240104	T	C	NA	|| id:ebi-a-GCST90016914	TRUE	reported	igd	22.62967205
5	1	199511002	0.06456	0.0155252	3.71E-05	14306	ebi-a-GCST90016914	rs72735450	A	C	NA	|| id:ebi-a-GCST90016914	TRUE	reported	igd	17.29229502
6	1	210955469	-0.0592607	0.0141392	2.36E-05	14306	ebi-a-GCST90016914	rs56264689	C	T	NA	|| id:ebi-a-GCST90016914	TRUE	reported	igd	17.56644495
7	2	12019982	0.0837358	0.0191921	1.77E-05	14306	ebi-a-GCST90016914	rs6738247	A	G	NA	|| id:ebi-a-GCST90016914	TRUE	reported	igd	19.03607258
8	2	80374715	-0.0928893	0.023245	4.63E-05	14306	ebi-a-GCST90016914	rs62140133	A	C	NA	|| id:ebi-a-GCST90016914	TRUE	reported	igd	15.96879991
9	2	29803706	0.0638621	0.0142439	1.02E-05	14306	ebi-a-GCST90016914	rs67075313	C	T	NA	|| id:ebi-a-GCST90016914	TRUE	reported	igd	20.10150429
10	2	132584420	0.0553751	0.0134946	2.63E-05	14306	ebi-a-GCST90016914	rs9711982	T	G	NA	|| id:ebi-a-GCST90016914	TRUE	reported	igd	16.83871766
11	2	53875260	-0.0616652	0.0153099	3.91E-05	14306	ebi-a-GCST90016914	rs78820750	A	C	NA	|| id:ebi-a-GCST90016914	TRUE	reported	igd	16.22316483
12	2	36436659	-0.0541748	0.0131856	3.70E-05	14306	ebi-a-GCST90016914	rs10206028	G	T	NA	|| id:ebi-a-GCST90016914	TRUE	reported	igd	16.88087056
13	2	148716710	-0.0528105	0.0123007	1.93E-05	14306	ebi-a-GCST90016914	rs13016512	G	T	NA	|| id:ebi-a-GCST90016914	TRUE	reported	igd	18.43235836
14	2	236068633	0.107153	0.0265052	4.86E-05	14306	ebi-a-GCST90016914	rs13428795	A	G	NA	|| id:ebi-a-GCST90016914	TRUE	reported	igd	16.34355384
15	3	25581767	0.14694	0.0339678	4.23E-05	14306	ebi-a-GCST90016914	rs73149390	T	C	NA	|| id:ebi-a-GCST90016914	TRUE	reported	igd	18.71307816
16	3	11654412	0.116408	0.0258545	9.03E-06	14306	ebi-a-GCST90016914	rs2442778	A	G	NA	|| id:ebi-a-GCST90016914	TRUE	reported	igd	20.27184928
17	3	142989332	-0.0586354	0.0139158	4.66E-05	14306	ebi-a-GCST90016914	rs920572	T	C	NA	|| id:ebi-a-GCST90016914	TRUE	reported	igd	17.75429483
18	4	88556734	-0.0501917	0.0117627	1.50E-05	14306	ebi-a-GCST90016914	rs59169242	A	G	NA	|| id:ebi-a-GCST90016914	TRUE	reported	igd	18.20747698
19	4	135854048	0.0699486	0.0161627	2.12E-05	14306	ebi-a-GCST90016914	rs72715054	T	C	NA	|| id:ebi-a-GCST90016914	TRUE	reported	igd	18.72967448
20	4	129468983	0.0573353	0.0132972	2.67E-05	14306	ebi-a-GCST90016914	rs6846786	A	T	NA	|| id:ebi-a-GCST90016914	TRUE	reported	igd	18.59190008
21	4	166015524	-0.0442368	0.010739	4.02E-05	14306	ebi-a-GCST90016914	rs11100596	C	G	NA	|| id:ebi-a-GCST90016914	TRUE	reported	igd	16.96835424
22	4	63479577	-0.0648083	0.015452	3.96E-05	14306	ebi-a-GCST90016914	rs13151654	T	C	NA	|| id:ebi-a-GCST90016914	TRUE	reported	igd	17.59105393
23	4	6769384	0.0662063	0.0159781	4.47E-05	14306	ebi-a-GCST90016914	rs35097334	C	T	NA	|| id:ebi-a-GCST90016914	TRUE	reported	igd	17.16913302
24	4	92013143	0.0611903	0.0145998	2.47E-05	14306	ebi-a-GCST90016914	rs62312175	A	G	NA	|| id:ebi-a-GCST90016914	TRUE	reported	igd	17.56593826
25	5	125460084	0.0774888	0.0171877	5.63E-06	14306	ebi-a-GCST90016914	rs76779974	C	G	NA	|| id:ebi-a-GCST90016914	TRUE	reported	igd	20.32555164
26	5	59764916	0.0450334	0.0110225	4.72E-05	14306	ebi-a-GCST90016914	rs149324	T	C	NA	|| id:ebi-a-GCST90016914	TRUE	reported	igd	16.69203395
27	5	459415	0.25584	0.0561995	4.66E-06	14306	ebi-a-GCST90016914	rs80046645	C	G	NA	|| id:ebi-a-GCST90016914	TRUE	reported	igd	20.72392392
28	5	14195388	0.087945	0.0199417	1.03E-05	14306	ebi-a-GCST90016914	rs72742586	G	A	NA	|| id:ebi-a-GCST90016914	TRUE	reported	igd	19.44903015
29	5	90471451	0.0498855	0.0112446	9.77E-06	14306	ebi-a-GCST90016914	rs1397793	A	G	NA	|| id:ebi-a-GCST90016914	TRUE	reported	igd	19.68161068
30	5	16924278	-0.0477448	0.0109398	1.56E-05	14306	ebi-a-GCST90016914	rs10068690	G	C	NA	|| id:ebi-a-GCST90016914	TRUE	reported	igd	19.04729869
31	6	41611961	0.0881922	0.0216931	4.86E-05	14306	ebi-a-GCST90016914	rs28501422	T	A	NA	|| id:ebi-a-GCST90016914	TRUE	reported	igd	16.52787868
32	6	92821830	0.0782592	0.0188634	3.55E-05	14306	ebi-a-GCST90016914	rs72927411	A	G	NA	|| id:ebi-a-GCST90016914	TRUE	reported	igd	17.21198107
33	6	163762136	-0.0720177	0.0178923	4.66E-05	14306	ebi-a-GCST90016914	rs17472584	T	C	NA	|| id:ebi-a-GCST90016914	TRUE	reported	igd	16.20116153
34	7	83185442	-0.0471584	0.0112073	2.28E-05	14306	ebi-a-GCST90016914	rs215262	C	T	NA	|| id:ebi-a-GCST90016914	TRUE	reported	igd	17.70582343
35	7	24464799	-0.0486059	0.0108982	7.87E-06	14306	ebi-a-GCST90016914	rs62448869	T	A	NA	|| id:ebi-a-GCST90016914	TRUE	reported	igd	19.89154107
36	7	105084680	-0.0565686	0.0126265	7.80E-06	14306	ebi-a-GCST90016914	rs13307134	T	C	NA	|| id:ebi-a-GCST90016914	TRUE	reported	igd	20.07173411
37	7	72017950	0.0746563	0.0183825	3.74E-05	14306	ebi-a-GCST90016914	rs113929479	A	G	NA	|| id:ebi-a-GCST90016914	TRUE	reported	igd	16.49391588
38	7	152916698	0.0498307	0.0117956	2.33E-05	14306	ebi-a-GCST90016914	rs1124152	T	C	NA	|| id:ebi-a-GCST90016914	TRUE	reported	igd	17.84653477
39	7	155003395	-0.044521	0.0107307	3.57E-05	14306	ebi-a-GCST90016914	rs11243344	G	A	NA	|| id:ebi-a-GCST90016914	TRUE	reported	igd	17.21367957
40	8	101494618	0.0437248	0.0107171	4.41E-05	14306	ebi-a-GCST90016914	rs2844038	A	T	NA	|| id:ebi-a-GCST90016914	TRUE	reported	igd	16.64566297
41	8	1985345	0.0661487	0.0152038	1.53E-05	14306	ebi-a-GCST90016914	rs6558587	C	G	NA	|| id:ebi-a-GCST90016914	TRUE	reported	igd	18.92946462
42	8	39853301	-0.199202	0.0485178	4.59E-05	14306	ebi-a-GCST90016914	rs11779549	C	T	NA	|| id:ebi-a-GCST90016914	TRUE	reported	igd	16.85719028
43	9	121284461	-0.0844598	0.0201894	2.24E-05	14306	ebi-a-GCST90016914	rs10984076	G	A	NA	|| id:ebi-a-GCST90016914	TRUE	reported	igd	17.50061345
44	9	136410371	0.0875146	0.0214023	2.41E-05	14306	ebi-a-GCST90016914	rs117882621	G	C	NA	|| id:ebi-a-GCST90016914	TRUE	reported	igd	16.72014847
45	9	136512906	0.0926543	0.0209468	8.27E-06	14306	ebi-a-GCST90016914	rs3025411	A	G	NA	|| id:ebi-a-GCST90016914	TRUE	reported	igd	19.56571785
46	9	122524437	0.0859412	0.0199585	2.77E-05	14306	ebi-a-GCST90016914	rs10513350	C	T	NA	|| id:ebi-a-GCST90016914	TRUE	reported	igd	18.54159242
47	9	78773432	0.0460021	0.0106603	1.64E-05	14306	ebi-a-GCST90016914	rs928356	A	T	NA	|| id:ebi-a-GCST90016914	TRUE	reported	igd	18.62157721
48	9	25684384	0.110667	0.026235	2.28E-05	14306	ebi-a-GCST90016914	rs78205672	G	T	NA	|| id:ebi-a-GCST90016914	TRUE	reported	igd	17.79402257
49	9	73437824	0.0485936	0.0110852	1.22E-05	14306	ebi-a-GCST90016914	rs7038646	G	A	NA	|| id:ebi-a-GCST90016914	TRUE	reported	igd	19.21635807
50	10	1922731	0.06075	0.0130939	4.83E-06	14306	ebi-a-GCST90016914	rs11250875	T	C	NA	|| id:ebi-a-GCST90016914	TRUE	reported	igd	21.52556328
51	10	109500597	-0.045817	0.0110087	2.35E-05	14306	ebi-a-GCST90016914	rs72827092	G	T	NA	|| id:ebi-a-GCST90016914	TRUE	reported	igd	17.32132955
52	10	25372340	0.0478559	0.011345	2.38E-05	14306	ebi-a-GCST90016914	rs2087781	A	T	NA	|| id:ebi-a-GCST90016914	TRUE	reported	igd	17.79352431
53	10	84472131	-0.0516758	0.0124479	3.68E-05	14306	ebi-a-GCST90016914	rs1932271	A	G	NA	|| id:ebi-a-GCST90016914	TRUE	reported	igd	17.23384712
54	10	1166687	-0.045837	0.0112396	4.71E-05	14306	ebi-a-GCST90016914	rs5014941	G	C	NA	|| id:ebi-a-GCST90016914	TRUE	reported	igd	16.63147089
55	10	65799217	0.0778402	0.0155815	5.43E-07	14306	ebi-a-GCST90016914	rs719099	A	G	NA	|| id:ebi-a-GCST90016914	TRUE	reported	igd	24.95682641
56	11	58492666	-0.0527108	0.0133177	4.58E-05	14306	ebi-a-GCST90016914	rs542537	C	T	NA	|| id:ebi-a-GCST90016914	TRUE	reported	igd	15.66537372
57	11	19698881	-0.0607413	0.0148257	4.85E-05	14306	ebi-a-GCST90016914	rs72907909	C	A	NA	|| id:ebi-a-GCST90016914	TRUE	reported	igd	16.785634
58	11	134570518	-0.106508	0.0247302	1.49E-05	14306	ebi-a-GCST90016914	rs12280702	T	C	NA	|| id:ebi-a-GCST90016914	TRUE	reported	igd	18.54851741
59	11	134427088	-0.062128	0.0147383	4.17E-05	14306	ebi-a-GCST90016914	rs34835978	A	G	NA	|| id:ebi-a-GCST90016914	TRUE	reported	igd	17.76969451
60	11	1943214	-0.0448073	0.0110351	4.30E-05	14306	ebi-a-GCST90016914	rs2734498	T	C	NA	|| id:ebi-a-GCST90016914	TRUE	reported	igd	16.48712778
61	11	9673168	-0.104632	0.0234423	1.26E-05	14306	ebi-a-GCST90016914	rs74236219	G	A	NA	|| id:ebi-a-GCST90016914	TRUE	reported	igd	19.92180178
62	12	19222955	-0.0522973	0.0130698	4.24E-05	14306	ebi-a-GCST90016914	rs1399473	A	G	NA	|| id:ebi-a-GCST90016914	TRUE	reported	igd	16.01108089
63	12	56478607	0.0840622	0.0203722	4.06E-05	14306	ebi-a-GCST90016914	rs12817471	A	G	NA	|| id:ebi-a-GCST90016914	TRUE	reported	igd	17.02651014
64	12	11494021	0.0586265	0.0129006	4.84E-06	14306	ebi-a-GCST90016914	rs1816223	G	A	NA	|| id:ebi-a-GCST90016914	TRUE	reported	igd	20.6522853
65	12	27232119	-0.105956	0.0255301	2.90E-05	14306	ebi-a-GCST90016914	rs841586	G	T	NA	|| id:ebi-a-GCST90016914	TRUE	reported	igd	17.22447833
66	12	104449850	-0.120335	0.0279594	1.27E-05	14306	ebi-a-GCST90016914	rs113488552	A	T	NA	|| id:ebi-a-GCST90016914	TRUE	reported	igd	18.52372095
67	13	69464244	-0.0449751	0.0110247	3.96E-05	14306	ebi-a-GCST90016914	rs2099642	T	A	NA	|| id:ebi-a-GCST90016914	TRUE	reported	igd	16.64219914
68	14	39660509	0.103377	0.0229286	6.90E-06	14306	ebi-a-GCST90016914	rs8010111	A	G	NA	|| id:ebi-a-GCST90016914	TRUE	reported	igd	20.32791208
69	14	71660289	0.0628342	0.0154161	2.88E-05	14306	ebi-a-GCST90016914	rs740039	T	C	NA	|| id:ebi-a-GCST90016914	TRUE	reported	igd	16.6128117
70	15	86433579	-0.0510212	0.0114339	8.14E-06	14306	ebi-a-GCST90016914	rs11073596	G	T	NA	|| id:ebi-a-GCST90016914	TRUE	reported	igd	19.9118934
71	15	99730813	-0.046345	0.0110581	2.67E-05	14306	ebi-a-GCST90016914	rs12915090	A	C	NA	|| id:ebi-a-GCST90016914	TRUE	reported	igd	17.5648622
72	15	101140674	0.0499794	0.0116076	2.16E-05	14306	ebi-a-GCST90016914	rs28465970	A	G	NA	|| id:ebi-a-GCST90016914	TRUE	reported	igd	18.53946548
73	16	79526169	0.0505368	0.0122668	3.41E-05	14306	ebi-a-GCST90016914	rs4341757	T	C	NA	|| id:ebi-a-GCST90016914	TRUE	reported	igd	16.97277713
74	16	60566803	-0.0601568	0.0138469	1.17E-05	14306	ebi-a-GCST90016914	rs34867574	G	T	NA	|| id:ebi-a-GCST90016914	TRUE	reported	igd	18.87401695
75	17	1140528	0.0825772	0.0197091	2.98E-05	14306	ebi-a-GCST90016914	rs9674940	A	G	NA	|| id:ebi-a-GCST90016914	TRUE	reported	igd	17.55442949
76	17	37376685	0.0965017	0.0207666	3.88E-06	14306	ebi-a-GCST90016914	rs34739816	G	T	NA	|| id:ebi-a-GCST90016914	TRUE	reported	igd	21.59430011
77	17	8121332	0.0773006	0.017553	8.02E-06	14306	ebi-a-GCST90016914	rs11656361	A	C	NA	|| id:ebi-a-GCST90016914	TRUE	reported	igd	19.39380498
78	17	70213726	-0.0590448	0.0139778	1.89E-05	14306	ebi-a-GCST90016914	rs12452594	C	T	NA	|| id:ebi-a-GCST90016914	TRUE	reported	igd	17.843731
79	18	52524308	-0.0534889	0.0125142	2.39E-05	14306	ebi-a-GCST90016914	rs7243461	G	A	NA	|| id:ebi-a-GCST90016914	TRUE	reported	igd	18.26926815
80	19	13410235	0.0454628	0.0107989	2.64E-05	14306	ebi-a-GCST90016914	rs12985136	T	G	NA	|| id:ebi-a-GCST90016914	TRUE	reported	igd	17.72365635
81	19	52895166	0.0789796	0.0177205	8.51E-06	14306	ebi-a-GCST90016914	rs12974142	G	A	NA	|| id:ebi-a-GCST90016914	TRUE	reported	igd	19.86451272
82	19	900789	0.0466725	0.0114547	4.38E-05	14306	ebi-a-GCST90016914	rs2930886	G	A	NA	|| id:ebi-a-GCST90016914	TRUE	reported	igd	16.60178135
83	20	62072077	-0.0714367	0.0154113	5.39E-06	14306	ebi-a-GCST90016914	rs67561917	A	G	NA	|| id:ebi-a-GCST90016914	TRUE	reported	igd	21.48642784
84	20	13903666	0.161265	0.0387796	4.79E-05	14306	ebi-a-GCST90016914	rs74713817	A	G	NA	|| id:ebi-a-GCST90016914	TRUE	reported	igd	17.29312941
85	21	41345199	-0.0748919	0.0186677	4.92E-05	14306	ebi-a-GCST90016914	rs1734847	T	C	NA	|| id:ebi-a-GCST90016914	TRUE	reported	igd	16.09489218
86	21	29308463	0.0530196	0.0122056	1.50E-05	14306	ebi-a-GCST90016914	rs58357080	T	G	NA	|| id:ebi-a-GCST90016914	TRUE	reported	igd	18.86924952
87	21	38352125	0.0450227	0.0107201	2.64E-05	14306	ebi-a-GCST90016914	rs6517397	G	A	NA	|| id:ebi-a-GCST90016914	TRUE	reported	igd	17.63865228

## Sheet: ebi-a-GCST90016915
	chr.exposure	pos.exposure	beta.exposure	se.exposure	pval.exposure	samplesize.exposure	id.exposure	SNP	effect_allele.exposure	other_allele.exposure	eaf.exposure	exposure	mr_keep.exposure	pval_origin.exposure	data_source.exposure	F-statistics
1	1	41381951	0.0684851	0.0164196	3.49E-05	14306	ebi-a-GCST90016915	rs4559492	C	T	NA	|| id:ebi-a-GCST90016915	TRUE	reported	igd	17.39670674
2	1	203308383	-0.0705516	0.0150849	5.68E-06	14306	ebi-a-GCST90016915	rs16851319	G	C	NA	|| id:ebi-a-GCST90016915	TRUE	reported	igd	21.87403303
3	1	198495798	0.0614754	0.0147333	3.01E-05	14306	ebi-a-GCST90016915	rs55685227	T	G	NA	|| id:ebi-a-GCST90016915	TRUE	reported	igd	17.41015599
4	1	103390002	-0.109788	0.0264565	4.58E-05	14306	ebi-a-GCST90016915	rs76458328	G	A	NA	|| id:ebi-a-GCST90016915	TRUE	reported	igd	17.22046871
5	1	203991605	-0.110335	0.0253336	3.14E-06	14306	ebi-a-GCST90016915	rs2692012	G	A	NA	|| id:ebi-a-GCST90016915	TRUE	reported	igd	18.9684909
6	1	240926514	0.0603283	0.0141378	3.16E-05	14306	ebi-a-GCST90016915	rs12752752	C	G	NA	|| id:ebi-a-GCST90016915	TRUE	reported	igd	18.20868184
7	2	71938394	-0.0530792	0.0129567	4.64E-05	14306	ebi-a-GCST90016915	rs1896497	A	G	NA	|| id:ebi-a-GCST90016915	TRUE	reported	igd	16.78262656
8	2	233929283	-0.0523484	0.011566	7.50E-06	14306	ebi-a-GCST90016915	rs3935584	C	T	NA	|| id:ebi-a-GCST90016915	TRUE	reported	igd	20.48521133
9	2	85624310	-0.0838955	0.0202407	4.34E-05	14306	ebi-a-GCST90016915	rs60889798	G	C	NA	|| id:ebi-a-GCST90016915	TRUE	reported	igd	17.18012334
10	2	137545970	0.0505739	0.0123532	4.19E-05	14306	ebi-a-GCST90016915	rs7572661	T	A	NA	|| id:ebi-a-GCST90016915	TRUE	reported	igd	16.76076919
11	2	837082	0.0596623	0.0149883	4.93E-05	14306	ebi-a-GCST90016915	rs56313687	T	C	NA	|| id:ebi-a-GCST90016915	TRUE	reported	igd	15.84510891
12	3	144664169	-0.0479124	0.011597	4.21E-05	14306	ebi-a-GCST90016915	rs6794515	G	A	NA	|| id:ebi-a-GCST90016915	TRUE	reported	igd	17.06886083
13	3	31133401	0.0522193	0.0118449	1.13E-05	14306	ebi-a-GCST90016915	rs186073	T	C	NA	|| id:ebi-a-GCST90016915	TRUE	reported	igd	19.43566006
14	3	157163721	0.176905	0.0403295	3.28E-05	14306	ebi-a-GCST90016915	rs55850097	T	C	NA	|| id:ebi-a-GCST90016915	TRUE	reported	igd	19.24130573
15	3	142891007	-0.0542181	0.0128568	1.99E-05	14306	ebi-a-GCST90016915	rs11717285	T	C	NA	|| id:ebi-a-GCST90016915	TRUE	reported	igd	17.78372821
16	3	11791277	-0.058506	0.0146976	4.80E-05	14306	ebi-a-GCST90016915	rs17661459	C	G	NA	|| id:ebi-a-GCST90016915	TRUE	reported	igd	15.84557364
17	4	98036724	0.0488987	0.0117166	3.06E-05	14306	ebi-a-GCST90016915	rs6837640	T	C	NA	|| id:ebi-a-GCST90016915	TRUE	reported	igd	17.4177246
18	5	153498912	0.0805839	0.0186226	1.63E-05	14306	ebi-a-GCST90016915	rs12656175	C	T	NA	|| id:ebi-a-GCST90016915	TRUE	reported	igd	18.72474594
19	5	140780577	0.0855881	0.0199488	2.50E-05	14306	ebi-a-GCST90016915	rs62378449	A	G	NA	|| id:ebi-a-GCST90016915	TRUE	reported	igd	18.40743257
20	5	117869104	-0.0895773	0.0219599	2.49E-05	14306	ebi-a-GCST90016915	rs6870931	C	T	NA	|| id:ebi-a-GCST90016915	TRUE	reported	igd	16.63930643
21	6	151002593	0.0525602	0.0123224	1.72E-05	14306	ebi-a-GCST90016915	rs9371467	A	T	NA	|| id:ebi-a-GCST90016915	TRUE	reported	igd	18.19379988
22	6	162477963	-0.118485	0.0278137	2.25E-05	14306	ebi-a-GCST90016915	rs73030490	A	G	NA	|| id:ebi-a-GCST90016915	TRUE	reported	igd	18.14718279
23	6	31245736	-0.0506251	0.0124521	4.25E-05	14306	ebi-a-GCST90016915	rs6906846	G	A	NA	|| id:ebi-a-GCST90016915	TRUE	reported	igd	16.52900034
24	6	138320568	-0.0493863	0.0121372	4.15E-05	14306	ebi-a-GCST90016915	rs9321642	G	C	NA	|| id:ebi-a-GCST90016915	TRUE	reported	igd	16.55678326
25	6	101848893	0.0836447	0.0199322	2.51E-05	14306	ebi-a-GCST90016915	rs7771786	G	T	NA	|| id:ebi-a-GCST90016915	TRUE	reported	igd	17.61028495
26	7	127765737	-0.0488852	0.0117652	2.62E-05	14306	ebi-a-GCST90016915	rs322770	G	C	NA	|| id:ebi-a-GCST90016915	TRUE	reported	igd	17.26458582
27	7	31110478	0.0524274	0.0124287	2.73E-05	14306	ebi-a-GCST90016915	rs758996	G	T	NA	|| id:ebi-a-GCST90016915	TRUE	reported	igd	17.79365765
28	8	57867671	-0.0779693	0.0170738	7.31E-06	14306	ebi-a-GCST90016915	rs55744759	A	G	NA	|| id:ebi-a-GCST90016915	TRUE	reported	igd	20.85388099
29	8	23420626	-0.0529873	0.0127316	4.59E-05	14306	ebi-a-GCST90016915	rs2978475	A	G	NA	|| id:ebi-a-GCST90016915	TRUE	reported	igd	17.32118537
30	8	3577522	0.0502389	0.0115566	1.43E-05	14306	ebi-a-GCST90016915	rs4875783	C	T	NA	|| id:ebi-a-GCST90016915	TRUE	reported	igd	18.89818431
31	8	141170337	-0.0494477	0.0117707	2.23E-05	14306	ebi-a-GCST90016915	rs4557681	T	C	NA	|| id:ebi-a-GCST90016915	TRUE	reported	igd	17.64767956
32	8	72527345	0.092973	0.0223195	3.41E-05	14306	ebi-a-GCST90016915	rs79322505	G	A	NA	|| id:ebi-a-GCST90016915	TRUE	reported	igd	17.35180933
33	9	15269705	0.206594	0.0456908	4.63E-06	14306	ebi-a-GCST90016915	rs112381107	C	T	NA	|| id:ebi-a-GCST90016915	TRUE	reported	igd	20.44456547
34	9	81834426	-0.0735881	0.0154246	1.60E-06	14306	ebi-a-GCST90016915	rs17791387	A	G	NA	|| id:ebi-a-GCST90016915	TRUE	reported	igd	22.76079141
35	10	11855599	0.0544219	0.0117397	3.94E-06	14306	ebi-a-GCST90016915	rs11599763	C	T	NA	|| id:ebi-a-GCST90016915	TRUE	reported	igd	21.48985089
36	10	132404182	-0.0581842	0.0138813	2.59E-05	14306	ebi-a-GCST90016915	rs10764971	G	T	NA	|| id:ebi-a-GCST90016915	TRUE	reported	igd	17.56911374
37	11	85384471	-0.0810867	0.0202687	4.01E-05	14306	ebi-a-GCST90016915	rs78320625	G	A	NA	|| id:ebi-a-GCST90016915	TRUE	reported	igd	16.00469724
38	11	34534902	-0.0531607	0.0127068	2.24E-05	14306	ebi-a-GCST90016915	rs11032734	C	T	NA	|| id:ebi-a-GCST90016915	TRUE	reported	igd	17.50285896
39	11	10658735	0.055176	0.0121602	9.65E-06	14306	ebi-a-GCST90016915	rs1035691	G	A	NA	|| id:ebi-a-GCST90016915	TRUE	reported	igd	20.588229
40	11	122993316	-0.0549809	0.013405	2.63E-05	14306	ebi-a-GCST90016915	rs11218996	C	T	NA	|| id:ebi-a-GCST90016915	TRUE	reported	igd	16.82248124
41	12	19342296	0.0841647	0.0203698	3.48E-05	14306	ebi-a-GCST90016915	rs4764471	G	A	NA	|| id:ebi-a-GCST90016915	TRUE	reported	igd	17.0720797
42	12	125518754	0.0547092	0.013355	2.77E-05	14306	ebi-a-GCST90016915	rs11058005	G	A	NA	|| id:ebi-a-GCST90016915	TRUE	reported	igd	16.78158372
43	13	110847190	0.0495461	0.0119349	2.44E-05	14306	ebi-a-GCST90016915	rs2241966	C	T	NA	|| id:ebi-a-GCST90016915	TRUE	reported	igd	17.23381318
44	13	58646622	-0.0935437	0.0221097	2.15E-05	14306	ebi-a-GCST90016915	rs9591852	G	C	NA	|| id:ebi-a-GCST90016915	TRUE	reported	igd	17.90042689
45	14	77836173	0.112736	0.0260622	1.85E-05	14306	ebi-a-GCST90016915	rs75756239	T	C	NA	|| id:ebi-a-GCST90016915	TRUE	reported	igd	18.71126272
46	15	38280042	0.190099	0.0457417	2.90E-05	14306	ebi-a-GCST90016915	rs77908706	T	C	NA	|| id:ebi-a-GCST90016915	TRUE	reported	igd	17.27169905
47	15	96161065	-0.0585411	0.0129358	4.85E-06	14306	ebi-a-GCST90016915	rs62020470	A	G	NA	|| id:ebi-a-GCST90016915	TRUE	reported	igd	20.48024618
48	16	24655265	-0.0474444	0.0115675	4.25E-05	14306	ebi-a-GCST90016915	rs7191307	A	C	NA	|| id:ebi-a-GCST90016915	TRUE	reported	igd	16.82251411
49	16	71541641	-0.0538457	0.0117718	5.02E-06	14306	ebi-a-GCST90016915	rs9928243	C	A	NA	|| id:ebi-a-GCST90016915	TRUE	reported	igd	20.92263143
50	17	2856662	-0.0936514	0.02012	3.59E-06	14306	ebi-a-GCST90016915	rs4506934	C	T	NA	|| id:ebi-a-GCST90016915	TRUE	reported	igd	21.66569352
51	18	18549437	0.158199	0.0369582	3.79E-05	14306	ebi-a-GCST90016915	rs7234943	A	C	NA	|| id:ebi-a-GCST90016915	TRUE	reported	igd	18.32254703
52	18	76485052	-0.1163	0.0275044	3.20E-05	14306	ebi-a-GCST90016915	rs78619075	C	G	NA	|| id:ebi-a-GCST90016915	TRUE	reported	igd	17.87948802
53	18	1718380	0.0750412	0.0170799	2.63E-05	14306	ebi-a-GCST90016915	rs58601575	G	T	NA	|| id:ebi-a-GCST90016915	TRUE	reported	igd	19.30318146
54	18	69312914	-0.0710762	0.015953	5.69E-06	14306	ebi-a-GCST90016915	rs17084793	G	A	NA	|| id:ebi-a-GCST90016915	TRUE	reported	igd	19.85014443
55	20	33694801	0.0825716	0.0165958	3.40E-07	14306	ebi-a-GCST90016915	rs6058181	C	T	NA	|| id:ebi-a-GCST90016915	TRUE	reported	igd	24.75511883
56	21	39186798	0.0497169	0.0118613	2.82E-05	14306	ebi-a-GCST90016915	rs59401006	A	G	NA	|| id:ebi-a-GCST90016915	TRUE	reported	igd	17.56885675
57	21	45064961	0.0561722	0.0124124	5.45E-06	14306	ebi-a-GCST90016915	rs2838334	G	A	NA	|| id:ebi-a-GCST90016915	TRUE	reported	igd	20.48006552

## Sheet: ebi-a-GCST90016916
	chr.exposure	pos.exposure	beta.exposure	se.exposure	pval.exposure	samplesize.exposure	id.exposure	SNP	effect_allele.exposure	other_allele.exposure	eaf.exposure	exposure	mr_keep.exposure	pval_origin.exposure	data_source.exposure	F-statistics
1	1	64139196	-0.0475363	0.0106939	9.53E-06	14306	ebi-a-GCST90016916	rs1884466	C	T	NA	|| id:ebi-a-GCST90016916	TRUE	reported	igd	19.75961658
2	1	233002166	-0.0460187	0.010689	1.77E-05	14306	ebi-a-GCST90016916	rs1005865	C	T	NA	|| id:ebi-a-GCST90016916	TRUE	reported	igd	18.53508311
3	1	19036753	0.0466919	0.0107624	2.03E-05	14306	ebi-a-GCST90016916	rs2236823	T	C	NA	|| id:ebi-a-GCST90016916	TRUE	reported	igd	18.82195952
4	1	97457427	-0.0497374	0.0111376	8.03E-06	14306	ebi-a-GCST90016916	rs290833	T	G	NA	|| id:ebi-a-GCST90016916	TRUE	reported	igd	19.94265265
5	1	203982534	0.0850455	0.020701	2.99E-05	14306	ebi-a-GCST90016916	rs2810615	A	G	NA	|| id:ebi-a-GCST90016916	TRUE	reported	igd	16.87796286
6	1	230773325	0.0444683	0.0107592	3.71E-05	14306	ebi-a-GCST90016916	rs4846863	G	A	NA	|| id:ebi-a-GCST90016916	TRUE	reported	igd	17.08209342
7	1	931500	-0.0670063	0.0155171	1.37E-05	14306	ebi-a-GCST90016916	rs74718486	T	C	NA	|| id:ebi-a-GCST90016916	TRUE	reported	igd	18.64705093
8	2	102529116	0.204328	0.0501727	2.55E-05	14306	ebi-a-GCST90016916	rs72986697	A	C	NA	|| id:ebi-a-GCST90016916	TRUE	reported	igd	16.58520418
9	2	237919524	-0.0479939	0.0113917	3.03E-05	14306	ebi-a-GCST90016916	rs2060519	A	G	NA	|| id:ebi-a-GCST90016916	TRUE	reported	igd	17.74986302
10	3	190578566	0.047871	0.011118	1.57E-05	14306	ebi-a-GCST90016916	rs13075089	G	A	NA	|| id:ebi-a-GCST90016916	TRUE	reported	igd	18.53922862
11	3	39292386	0.043782	0.0105699	4.02E-05	14306	ebi-a-GCST90016916	rs13064555	A	C	NA	|| id:ebi-a-GCST90016916	TRUE	reported	igd	17.1573194
12	3	149397893	0.0493772	0.0117615	3.22E-05	14306	ebi-a-GCST90016916	rs66498012	A	G	NA	|| id:ebi-a-GCST90016916	TRUE	reported	igd	17.62493371
13	3	195793712	-0.0524152	0.0106784	8.95E-07	14306	ebi-a-GCST90016916	rs2300774	A	G	NA	|| id:ebi-a-GCST90016916	TRUE	reported	igd	24.09362378
14	3	3742739	0.045512	0.0110012	2.99E-05	14306	ebi-a-GCST90016916	rs60963000	T	C	NA	|| id:ebi-a-GCST90016916	TRUE	reported	igd	17.11479577
15	4	190414839	0.0534803	0.0123594	1.60E-05	14306	ebi-a-GCST90016916	rs11930976	A	G	NA	|| id:ebi-a-GCST90016916	TRUE	reported	igd	18.72375258
16	4	178229925	-0.0494771	0.0117748	4.61E-05	14306	ebi-a-GCST90016916	rs10009807	A	G	NA	|| id:ebi-a-GCST90016916	TRUE	reported	igd	17.65636891
17	4	43148953	0.0463413	0.0105113	1.12E-05	14306	ebi-a-GCST90016916	rs7688320	G	A	NA	|| id:ebi-a-GCST90016916	TRUE	reported	igd	19.43674616
18	5	65604718	-0.0470292	0.0111604	3.35E-05	14306	ebi-a-GCST90016916	rs2801640	A	G	NA	|| id:ebi-a-GCST90016916	TRUE	reported	igd	17.75724805
19	5	3002546	-0.0492438	0.010887	6.15E-06	14306	ebi-a-GCST90016916	rs1074800	G	A	NA	|| id:ebi-a-GCST90016916	TRUE	reported	igd	20.45910691
20	5	1188894	0.0662497	0.0164101	4.25E-05	14306	ebi-a-GCST90016916	rs4975598	A	G	NA	|| id:ebi-a-GCST90016916	TRUE	reported	igd	16.29841519
21	5	157174193	0.0829282	0.0194684	1.84E-05	14306	ebi-a-GCST90016916	rs75889605	T	C	NA	|| id:ebi-a-GCST90016916	TRUE	reported	igd	18.14445619
22	6	167215444	-0.0473476	0.0116939	4.14E-05	14306	ebi-a-GCST90016916	rs9457221	T	A	NA	|| id:ebi-a-GCST90016916	TRUE	reported	igd	16.39370775
23	6	150801064	0.0847893	0.0196392	1.69E-05	14306	ebi-a-GCST90016916	rs6911714	T	G	NA	|| id:ebi-a-GCST90016916	TRUE	reported	igd	18.63951097
24	6	169025669	-0.0762534	0.0186625	4.24E-05	14306	ebi-a-GCST90016916	rs9295078	C	G	NA	|| id:ebi-a-GCST90016916	TRUE	reported	igd	16.69470634
25	7	2367378	-0.0449149	0.0106699	3.21E-05	14306	ebi-a-GCST90016916	rs34355737	T	C	NA	|| id:ebi-a-GCST90016916	TRUE	reported	igd	17.71985549
26	7	46796544	-0.0561549	0.0133176	2.44E-05	14306	ebi-a-GCST90016916	rs11767621	G	A	NA	|| id:ebi-a-GCST90016916	TRUE	reported	igd	17.7796572
27	8	121684852	0.0509267	0.0125904	4.36E-05	14306	ebi-a-GCST90016916	rs34887026	A	T	NA	|| id:ebi-a-GCST90016916	TRUE	reported	igd	16.36108175
28	8	70542444	-0.0504122	0.0117913	2.26E-05	14306	ebi-a-GCST90016916	rs10957500	T	C	NA	|| id:ebi-a-GCST90016916	TRUE	reported	igd	18.27881019
29	8	120599245	-0.0773574	0.0188906	4.88E-05	14306	ebi-a-GCST90016916	rs921044	T	C	NA	|| id:ebi-a-GCST90016916	TRUE	reported	igd	16.76919539
30	8	38803551	0.0681159	0.0127883	1.12E-07	14306	ebi-a-GCST90016916	rs62504403	C	T	NA	|| id:ebi-a-GCST90016916	TRUE	reported	igd	28.37078593
31	8	1897727	0.0483312	0.0111377	1.50E-05	14306	ebi-a-GCST90016916	rs2280822	A	G	NA	|| id:ebi-a-GCST90016916	TRUE	reported	igd	18.83059856
32	8	2954952	0.0839071	0.0199131	9.28E-06	14306	ebi-a-GCST90016916	rs7826267	G	T	NA	|| id:ebi-a-GCST90016916	TRUE	reported	igd	17.75495897
33	8	20863410	-0.175285	0.0405207	2.48E-05	14306	ebi-a-GCST90016916	rs116926066	A	G	NA	|| id:ebi-a-GCST90016916	TRUE	reported	igd	18.71266434
34	9	37174829	0.102312	0.0230364	1.63E-05	14306	ebi-a-GCST90016916	rs62535711	T	C	NA	|| id:ebi-a-GCST90016916	TRUE	reported	igd	19.72531407
35	9	122001714	0.0490972	0.0112586	1.52E-05	14306	ebi-a-GCST90016916	rs12378647	A	G	NA	|| id:ebi-a-GCST90016916	TRUE	reported	igd	19.01711668
36	10	99486644	-0.0437455	0.0107368	4.75E-05	14306	ebi-a-GCST90016916	rs4593946	G	A	NA	|| id:ebi-a-GCST90016916	TRUE	reported	igd	16.60034228
37	10	13028721	0.0693059	0.017199	2.18E-05	14306	ebi-a-GCST90016916	rs61851358	T	C	NA	|| id:ebi-a-GCST90016916	TRUE	reported	igd	16.23805553
38	10	133897233	-0.0552212	0.0116074	2.33E-06	14306	ebi-a-GCST90016916	rs10781552	C	T	NA	|| id:ebi-a-GCST90016916	TRUE	reported	igd	22.63298201
39	11	79012905	-0.0507053	0.012419	3.00E-05	14306	ebi-a-GCST90016916	rs517028	G	T	NA	|| id:ebi-a-GCST90016916	TRUE	reported	igd	16.66991783
40	11	120830051	0.0552855	0.0134556	4.62E-05	14306	ebi-a-GCST90016916	rs7106292	T	C	NA	|| id:ebi-a-GCST90016916	TRUE	reported	igd	16.88170656
41	12	23857665	0.0656068	0.0154945	3.01E-05	14306	ebi-a-GCST90016916	rs10734728	T	C	NA	|| id:ebi-a-GCST90016916	TRUE	reported	igd	17.92844314
42	12	68101300	0.0546733	0.0133884	3.36E-05	14306	ebi-a-GCST90016916	rs10400445	G	A	NA	|| id:ebi-a-GCST90016916	TRUE	reported	igd	16.67605112
43	12	12763799	-0.178855	0.0408764	1.30E-05	14306	ebi-a-GCST90016916	rs7133523	A	C	NA	|| id:ebi-a-GCST90016916	TRUE	reported	igd	19.145067
44	12	64783596	0.0718319	0.0166981	1.45E-05	14306	ebi-a-GCST90016916	rs11175375	T	G	NA	|| id:ebi-a-GCST90016916	TRUE	reported	igd	18.50549015
45	12	117967072	-0.0444994	0.0106248	2.95E-05	14306	ebi-a-GCST90016916	rs2650167	A	G	NA	|| id:ebi-a-GCST90016916	TRUE	reported	igd	17.54150224
46	13	40385457	0.10305	0.0224648	2.79E-06	14306	ebi-a-GCST90016916	rs17530232	A	G	NA	|| id:ebi-a-GCST90016916	TRUE	reported	igd	21.04218717
47	13	19524631	0.201719	0.0458833	1.44E-05	14306	ebi-a-GCST90016916	rs9510752	G	C	NA	|| id:ebi-a-GCST90016916	TRUE	reported	igd	19.32788452
48	13	53213028	0.0805136	0.0197882	3.73E-05	14306	ebi-a-GCST90016916	rs9536208	C	T	NA	|| id:ebi-a-GCST90016916	TRUE	reported	igd	16.55487512
49	13	102607946	-0.0621253	0.0151926	3.63E-05	14306	ebi-a-GCST90016916	rs2224725	A	G	NA	|| id:ebi-a-GCST90016916	TRUE	reported	igd	16.72140596
50	14	20859084	0.0512867	0.0129062	4.50E-05	14306	ebi-a-GCST90016916	rs872073	C	T	NA	|| id:ebi-a-GCST90016916	TRUE	reported	igd	15.79111257
51	14	48997206	0.0608929	0.0133764	4.23E-06	14306	ebi-a-GCST90016916	rs4078432	T	C	NA	|| id:ebi-a-GCST90016916	TRUE	reported	igd	20.72310469
52	14	35885559	0.0459739	0.0108366	2.05E-05	14306	ebi-a-GCST90016916	rs10138027	C	T	NA	|| id:ebi-a-GCST90016916	TRUE	reported	igd	17.99851224
53	14	56156504	0.0538798	0.0116888	4.08E-06	14306	ebi-a-GCST90016916	rs8003149	C	T	NA	|| id:ebi-a-GCST90016916	TRUE	reported	igd	21.24770825
54	14	80357610	0.0724145	0.0164471	5.40E-06	14306	ebi-a-GCST90016916	rs56970041	T	G	NA	|| id:ebi-a-GCST90016916	TRUE	reported	igd	19.38529466
55	14	96044301	0.0506966	0.0120611	2.30E-05	14306	ebi-a-GCST90016916	rs2273750	C	T	NA	|| id:ebi-a-GCST90016916	TRUE	reported	igd	17.66785521
56	14	104322394	-0.0455778	0.0111499	4.18E-05	14306	ebi-a-GCST90016916	rs6576006	C	A	NA	|| id:ebi-a-GCST90016916	TRUE	reported	igd	16.70955068
57	16	3584179	0.0922711	0.0222088	4.85E-05	14306	ebi-a-GCST90016916	rs17794023	T	C	NA	|| id:ebi-a-GCST90016916	TRUE	reported	igd	17.26160641
58	16	86157974	0.0453069	0.0109694	2.71E-05	14306	ebi-a-GCST90016916	rs9935011	G	A	NA	|| id:ebi-a-GCST90016916	TRUE	reported	igd	17.05936844
59	17	70327224	-0.0806041	0.0167641	1.85E-06	14306	ebi-a-GCST90016916	rs35161940	T	C	NA	|| id:ebi-a-GCST90016916	TRUE	reported	igd	23.11818744
60	17	13116624	-0.0581065	0.0141615	4.51E-05	14306	ebi-a-GCST90016916	rs57585914	T	C	NA	|| id:ebi-a-GCST90016916	TRUE	reported	igd	16.83569
61	18	5830507	-0.0945759	0.0194091	9.12E-07	14306	ebi-a-GCST90016916	rs7234058	T	C	NA	|| id:ebi-a-GCST90016916	TRUE	reported	igd	23.74379699
62	18	11383207	0.0453823	0.0109741	3.11E-05	14306	ebi-a-GCST90016916	rs16976222	C	T	NA	|| id:ebi-a-GCST90016916	TRUE	reported	igd	17.10153833
63	18	76456503	0.0470299	0.0108928	2.05E-05	14306	ebi-a-GCST90016916	rs878627	T	C	NA	|| id:ebi-a-GCST90016916	TRUE	reported	igd	18.64099333
64	20	4100321	0.0760458	0.0184711	3.57E-05	14306	ebi-a-GCST90016916	rs6037767	C	T	NA	|| id:ebi-a-GCST90016916	TRUE	reported	igd	16.9498144
65	21	23643431	0.0438907	0.0106859	4.21E-05	14306	ebi-a-GCST90016916	rs8128021	G	A	NA	|| id:ebi-a-GCST90016916	TRUE	reported	igd	16.87029991
66	22	49388828	-0.0453275	0.0109232	3.46E-05	14306	ebi-a-GCST90016916	rs9616759	A	G	NA	|| id:ebi-a-GCST90016916	TRUE	reported	igd	17.21962788

## Sheet: ebi-a-GCST90016917
	chr.exposure	pos.exposure	beta.exposure	se.exposure	pval.exposure	samplesize.exposure	id.exposure	SNP	effect_allele.exposure	other_allele.exposure	eaf.exposure	exposure	mr_keep.exposure	pval_origin.exposure	data_source.exposure	F-statistics
1	1	186502694	-0.0788843	0.0172415	8.89E-06	14306	ebi-a-GCST90016917	rs12404135	A	G	NA	|| id:ebi-a-GCST90016917	TRUE	reported	igd	20.93298003
2	1	112650911	0.0477985	0.0113084	3.51E-05	14306	ebi-a-GCST90016917	rs1837508	A	G	NA	|| id:ebi-a-GCST90016917	TRUE	reported	igd	17.86595402
3	1	195385485	-0.159357	0.0370168	1.80E-05	14306	ebi-a-GCST90016917	rs115946732	A	G	NA	|| id:ebi-a-GCST90016917	TRUE	reported	igd	18.53294964
4	1	39723075	0.055364	0.0127276	1.16E-05	14306	ebi-a-GCST90016917	rs2265408	T	C	NA	|| id:ebi-a-GCST90016917	TRUE	reported	igd	18.92177544
5	1	165380623	0.0484727	0.0117077	3.64E-05	14306	ebi-a-GCST90016917	rs10489744	A	G	NA	|| id:ebi-a-GCST90016917	TRUE	reported	igd	17.14159585
6	1	230234761	-0.0895694	0.0215008	3.56E-05	14306	ebi-a-GCST90016917	rs56041113	A	G	NA	|| id:ebi-a-GCST90016917	TRUE	reported	igd	17.3544195
7	1	79408719	0.087094	0.0207624	1.90E-05	14306	ebi-a-GCST90016917	rs1906832	C	T	NA	|| id:ebi-a-GCST90016917	TRUE	reported	igd	17.59630036
8	2	222545005	0.113444	0.0271834	1.48E-05	14306	ebi-a-GCST90016917	rs76237886	A	G	NA	|| id:ebi-a-GCST90016917	TRUE	reported	igd	17.41628452
9	2	47353410	0.0550682	0.0132487	1.82E-05	14306	ebi-a-GCST90016917	rs4600714	C	T	NA	|| id:ebi-a-GCST90016917	TRUE	reported	igd	17.27647873
10	2	9644304	0.0482698	0.0115322	3.22E-05	14306	ebi-a-GCST90016917	rs6747020	A	G	NA	|| id:ebi-a-GCST90016917	TRUE	reported	igd	17.51970009
11	2	194824666	-0.086147	0.0205473	3.97E-05	14306	ebi-a-GCST90016917	rs71420614	C	T	NA	|| id:ebi-a-GCST90016917	TRUE	reported	igd	17.57805392
12	2	32985073	0.0555267	0.013089	3.03E-05	14306	ebi-a-GCST90016917	rs2218898	C	T	NA	|| id:ebi-a-GCST90016917	TRUE	reported	igd	17.9966136
13	2	182085063	-0.0978188	0.0238371	4.08E-05	14306	ebi-a-GCST90016917	rs72890522	G	A	NA	|| id:ebi-a-GCST90016917	TRUE	reported	igd	16.83983472
14	2	167986992	0.074251	0.0146392	1.99E-07	14306	ebi-a-GCST90016917	rs6706173	A	C	NA	|| id:ebi-a-GCST90016917	TRUE	reported	igd	25.72586142
15	3	66318042	-0.0711214	0.0168373	1.94E-05	14306	ebi-a-GCST90016917	rs922773	C	T	NA	|| id:ebi-a-GCST90016917	TRUE	reported	igd	17.84249953
16	3	36438212	0.0644768	0.0159066	3.12E-05	14306	ebi-a-GCST90016917	rs75736780	T	C	NA	|| id:ebi-a-GCST90016917	TRUE	reported	igd	16.43055487
17	3	18615903	0.0729012	0.0163003	8.79E-06	14306	ebi-a-GCST90016917	rs75101789	C	T	NA	|| id:ebi-a-GCST90016917	TRUE	reported	igd	20.00221814
18	3	124061442	-0.0484741	0.0118223	4.19E-05	14306	ebi-a-GCST90016917	rs13093450	C	A	NA	|| id:ebi-a-GCST90016917	TRUE	reported	igd	16.81185197
19	4	134311613	0.0523056	0.0132655	2.36E-05	14306	ebi-a-GCST90016917	rs2114008	C	T	NA	|| id:ebi-a-GCST90016917	TRUE	reported	igd	15.54709057
20	4	57080558	-0.115359	0.0264325	1.74E-05	14306	ebi-a-GCST90016917	rs149101188	G	A	NA	|| id:ebi-a-GCST90016917	TRUE	reported	igd	19.04699569
21	4	108786129	0.0454375	0.0111978	4.83E-05	14306	ebi-a-GCST90016917	rs7677196	G	A	NA	|| id:ebi-a-GCST90016917	TRUE	reported	igd	16.46506477
22	4	95841123	-0.0522945	0.0127898	3.65E-05	14306	ebi-a-GCST90016917	rs1295450	A	G	NA	|| id:ebi-a-GCST90016917	TRUE	reported	igd	16.71800779
23	4	161611883	0.0681403	0.0169173	4.58E-05	14306	ebi-a-GCST90016917	rs56122566	C	T	NA	|| id:ebi-a-GCST90016917	TRUE	reported	igd	16.22355333
24	4	190686526	-0.0509481	0.0124693	2.25E-05	14306	ebi-a-GCST90016917	rs6835543	T	C	NA	|| id:ebi-a-GCST90016917	TRUE	reported	igd	16.69443931
25	5	76743355	0.0466437	0.0112636	3.58E-05	14306	ebi-a-GCST90016917	rs163015	T	C	NA	|| id:ebi-a-GCST90016917	TRUE	reported	igd	17.14871365
26	5	51525328	-0.046728	0.011248	3.01E-05	14306	ebi-a-GCST90016917	rs12518608	G	A	NA	|| id:ebi-a-GCST90016917	TRUE	reported	igd	17.25852878
27	5	7260266	-0.0800199	0.0198522	4.39E-05	14306	ebi-a-GCST90016917	rs11749517	C	T	NA	|| id:ebi-a-GCST90016917	TRUE	reported	igd	16.24720742
28	5	85303736	0.0587415	0.0136618	1.02E-05	14306	ebi-a-GCST90016917	rs13157426	C	T	NA	|| id:ebi-a-GCST90016917	TRUE	reported	igd	18.48733105
29	5	157988244	-0.0513115	0.0119695	1.56E-05	14306	ebi-a-GCST90016917	rs2914220	T	C	NA	|| id:ebi-a-GCST90016917	TRUE	reported	igd	18.37711797
30	6	137673055	-0.0486306	0.0117675	2.08E-05	14306	ebi-a-GCST90016917	rs9494736	A	G	NA	|| id:ebi-a-GCST90016917	TRUE	reported	igd	17.07854396
31	6	137612554	-0.0549673	0.0120924	4.55E-06	14306	ebi-a-GCST90016917	rs9494710	C	T	NA	|| id:ebi-a-GCST90016917	TRUE	reported	igd	20.66254444
32	6	21304662	0.0776376	0.0174222	1.09E-05	14306	ebi-a-GCST90016917	rs6919589	T	A	NA	|| id:ebi-a-GCST90016917	TRUE	reported	igd	19.85812378
33	7	111750634	0.0493378	0.011337	1.27E-05	14306	ebi-a-GCST90016917	rs454	C	T	NA	|| id:ebi-a-GCST90016917	TRUE	reported	igd	18.93927138
34	8	70506969	0.0460526	0.0111907	3.75E-05	14306	ebi-a-GCST90016917	rs6472467	A	G	NA	|| id:ebi-a-GCST90016917	TRUE	reported	igd	16.93533539
35	8	115123937	0.0541424	0.0116333	3.29E-06	14306	ebi-a-GCST90016917	rs6469506	T	A	NA	|| id:ebi-a-GCST90016917	TRUE	reported	igd	21.66053357
36	9	31395925	-0.100078	0.0227568	1.39E-05	14306	ebi-a-GCST90016917	rs76541037	T	A	NA	|| id:ebi-a-GCST90016917	TRUE	reported	igd	19.33992787
37	10	82938296	0.0989126	0.0232753	1.91E-05	14306	ebi-a-GCST90016917	rs17705712	A	T	NA	|| id:ebi-a-GCST90016917	TRUE	reported	igd	18.05978854
38	12	103988732	-0.0755672	0.0189062	2.77E-05	14306	ebi-a-GCST90016917	rs11835948	C	T	NA	|| id:ebi-a-GCST90016917	TRUE	reported	igd	15.97563632
39	12	43572952	-0.0579153	0.0118796	9.95E-07	14306	ebi-a-GCST90016917	rs11181912	G	A	NA	|| id:ebi-a-GCST90016917	TRUE	reported	igd	23.76747169
40	13	35425207	-0.0485783	0.0116759	3.89E-05	14306	ebi-a-GCST90016917	rs9599734	A	G	NA	|| id:ebi-a-GCST90016917	TRUE	reported	igd	17.31027198
41	13	37681847	-0.0865659	0.0203778	2.10E-05	14306	ebi-a-GCST90016917	rs9594191	C	T	NA	|| id:ebi-a-GCST90016917	TRUE	reported	igd	18.04592326
42	13	21688974	-0.0895316	0.0214779	3.95E-05	14306	ebi-a-GCST90016917	rs78732010	C	G	NA	|| id:ebi-a-GCST90016917	TRUE	reported	igd	17.37677027
43	15	92722052	-0.0952553	0.0222821	3.09E-05	14306	ebi-a-GCST90016917	rs74587549	A	G	NA	|| id:ebi-a-GCST90016917	TRUE	reported	igd	18.27536503
44	15	25967743	0.137554	0.0324273	1.64E-05	14306	ebi-a-GCST90016917	rs4906626	A	T	NA	|| id:ebi-a-GCST90016917	TRUE	reported	igd	17.99388204
45	15	26961440	0.108622	0.0247791	1.29E-05	14306	ebi-a-GCST90016917	rs115840741	T	C	NA	|| id:ebi-a-GCST90016917	TRUE	reported	igd	19.21606828
46	16	3750623	0.0598686	0.0142246	3.26E-05	14306	ebi-a-GCST90016917	rs112767262	T	C	NA	|| id:ebi-a-GCST90016917	TRUE	reported	igd	17.7140587
47	17	64186121	-0.0619731	0.0144025	1.73E-05	14306	ebi-a-GCST90016917	rs112049130	C	G	NA	|| id:ebi-a-GCST90016917	TRUE	reported	igd	18.51529662
48	18	75633634	-0.0740614	0.0162596	6.77E-06	14306	ebi-a-GCST90016917	rs9973122	A	T	NA	|| id:ebi-a-GCST90016917	TRUE	reported	igd	20.74742102
49	18	48185248	-0.15921	0.0351373	7.92E-06	14306	ebi-a-GCST90016917	rs79795896	A	G	NA	|| id:ebi-a-GCST90016917	TRUE	reported	igd	20.5307073
50	19	45358353	-0.046664	0.0113663	3.97E-05	14306	ebi-a-GCST90016917	rs10410835	C	T	NA	|| id:ebi-a-GCST90016917	TRUE	reported	igd	16.85488128
51	20	14005439	0.0600081	0.0144032	2.88E-05	14306	ebi-a-GCST90016917	rs4814274	T	A	NA	|| id:ebi-a-GCST90016917	TRUE	reported	igd	17.35808337
52	22	48622651	-0.0516529	0.0122404	3.02E-05	14306	ebi-a-GCST90016917	rs1883133	T	C	NA	|| id:ebi-a-GCST90016917	TRUE	reported	igd	17.80730506

[truncated: 201 more sheets: ebi-a-GCST90016918, ebi-a-GCST90016919, ebi-a-GCST90016920, ebi-a-GCST90016921, ebi-a-GCST90016922, ebi-a-GCST90016923, ebi-a-GCST90016924, ebi-a-GCST90016925, ebi-a-GCST90016926, ebi-a-GCST90016927, ebi-a-GCST90016928, ebi-a-GCST90016929, ebi-a-GCST90016930, ebi-a-GCST90016931, ebi-a-GCST90016932, ebi-a-GCST90016933, ebi-a-GCST90016934, ebi-a-GCST90016935, ebi-a-GCST90016936, ebi-a-GCST90016937 …]
