# Supplementary material for: Causal relationship between gut microbiota and gastrointestinal diseases: a mendelian randomization study
Source: J Transl Med. 2024 Jan 23;22:92. doi: 10.1186/s12967-024-04894-5 (PMC10804519; doi:10.1186/s12967-024-04894-5)
Supplement: Supplementary file 4 — Additional file 4: The potential associations between gut microbiota and the risk of 22 gastrointestinal diseases. [file 12967_2024_4894_MOESM4_ESM.xls]

## Sheet: Table of contents
Order number	Trait
1	Gastroesophageal reflux disease (GRED)
2	Esophageal cancer
3	Esophagus ulcer
4	Gastric ulcer
5	Duodenal ulcer
6	Chronic gastritis
7	Acute gastritis
8	Gastric cancer
9	Irritable bowel syndrome
10	Diverticular disease
11	Crohn's disease
12	Ulcerative colitis
13	Colorectal cancer
14	Coeliac disease
15	Nonalcoholic fatty liver disease (NAFID)
16	Alcoholic liver disease
17	Primary biliary cirrhosis
18	Liver cell carcinoma
19	Cholelithiasis
20	Acute pancreatitis
21	Chronic pancreatitis
22	Pancreatic cancer

## Sheet: 1. GRED
Gut microbiota	MR mehtods	nSNP	β	SE	P value
Gut microbiota abundance (genus Alistipes id.968)	MR Egger	38	-0.00245964	0.044986	0.956699
Gut microbiota abundance (genus Alistipes id.968)	Weighted median	38	-0.0222885	0.0234076	0.341001
Gut microbiota abundance (genus Alistipes id.968)	Inverse variance weighted	38	-0.0388245	0.0174433	0.0260304
Gut microbiota abundance (genus Alistipes id.968)	Simple mode	38	-0.0332087	0.0538522	0.541232
Gut microbiota abundance (genus Alistipes id.968)	Weighted mode	38	-0.00444469	0.0444386	0.92087
Gut microbiota abundance (genus Christensenellaceae R 7group id.11283)	MR Egger	32	-0.00836472	0.0580126	0.886316
Gut microbiota abundance (genus Christensenellaceae R 7group id.11283)	Weighted median	32	-0.0642571	0.0257203	0.012479
Gut microbiota abundance (genus Christensenellaceae R 7group id.11283)	Inverse variance weighted	32	-0.0539011	0.0185815	0.00372226
Gut microbiota abundance (genus Christensenellaceae R 7group id.11283)	Simple mode	32	-0.0825168	0.0523138	0.124868
Gut microbiota abundance (genus Christensenellaceae R 7group id.11283)	Weighted mode	32	-0.081044	0.0533028	0.138534
Gut microbiota abundance (genus Coprococcus2 id.11302)	MR Egger	34	0.0784741	0.0930158	0.40512
Gut microbiota abundance (genus Coprococcus2 id.11302)	Weighted median	34	0.0373162	0.0210126	0.0757507
Gut microbiota abundance (genus Coprococcus2 id.11302)	Inverse variance weighted	34	0.0343024	0.0163636	0.0360588
Gut microbiota abundance (genus Coprococcus2 id.11302)	Simple mode	34	0.062919	0.0445333	0.167062
Gut microbiota abundance (genus Coprococcus2 id.11302)	Weighted mode	34	0.062919	0.046129	0.181806
Gut microbiota abundance (genus Faecalibacterium id.2057)	MR Egger	33	0.0574545	0.0391573	0.152374
Gut microbiota abundance (genus Faecalibacterium id.2057)	Weighted median	33	0.0234423	0.0246431	0.341466
Gut microbiota abundance (genus Faecalibacterium id.2057)	Inverse variance weighted	33	0.0324079	0.0165244	0.0498537
Gut microbiota abundance (genus Faecalibacterium id.2057)	Simple mode	33	0.0106583	0.0419604	0.801114
Gut microbiota abundance (genus Faecalibacterium id.2057)	Weighted mode	33	0.0205396	0.0352255	0.563921
Gut microbiota abundance (genus Oscillospira id.2064)	MR Egger	30	0.0541463	0.0781077	0.493879
Gut microbiota abundance (genus Oscillospira id.2064)	Weighted median	30	-0.043535	0.0211335	0.0393986
Gut microbiota abundance (genus Oscillospira id.2064)	Inverse variance weighted	30	-0.0432216	0.0185902	0.0200737
Gut microbiota abundance (genus Oscillospira id.2064)	Simple mode	30	-0.0599964	0.0446623	0.189582
Gut microbiota abundance (genus Oscillospira id.2064)	Weighted mode	30	-0.0612809	0.0425929	0.160925
Gut microbiota abundance (genus Rikenellaceae RC9 gut group id.11191)	MR Egger	34	0.00269402	0.0512799	0.958428
Gut microbiota abundance (genus Rikenellaceae RC9 gut group id.11191)	Weighted median	34	0.00874034	0.0123835	0.480308
Gut microbiota abundance (genus Rikenellaceae RC9 gut group id.11191)	Inverse variance weighted	34	0.02605	0.00961795	0.00675928
Gut microbiota abundance (genus Rikenellaceae RC9 gut group id.11191)	Simple mode	34	-0.00880049	0.0262481	0.739535
Gut microbiota abundance (genus Rikenellaceae RC9 gut group id.11191)	Weighted mode	34	-0.00880049	0.0252843	0.730005
Gut microbiota abundance (genus Ruminococcaceae UCG010 id.11367)	MR Egger	32	0.00377817	0.0755253	0.960434
Gut microbiota abundance (genus Ruminococcaceae UCG010 id.11367)	Weighted median	32	-0.0271423	0.0239367	0.256828
Gut microbiota abundance (genus Ruminococcaceae UCG010 id.11367)	Inverse variance weighted	32	-0.0619001	0.0192756	0.00132125
Gut microbiota abundance (genus Ruminococcaceae UCG010 id.11367)	Simple mode	32	-0.0157401	0.0440137	0.723053
Gut microbiota abundance (genus Ruminococcaceae UCG010 id.11367)	Weighted mode	32	-0.0128582	0.0390759	0.744326
Gut microbiota abundance (genus Sellimonas id.14369)	MR Egger	28	-0.0149189	0.053854	0.783951
Gut microbiota abundance (genus Sellimonas id.14369)	Weighted median	28	0.0108912	0.012554	0.385643
Gut microbiota abundance (genus Sellimonas id.14369)	Inverse variance weighted	28	0.0220495	0.0103688	0.0334593
Gut microbiota abundance (genus Sellimonas id.14369)	Simple mode	28	-0.00313528	0.028251	0.912454
Gut microbiota abundance (genus Sellimonas id.14369)	Weighted mode	28	-0.0023819	0.0251531	0.925256
Gut microbiota abundance (genus Slackia id.825)	MR Egger	27	0.0432241	0.0661363	0.519362
Gut microbiota abundance (genus Slackia id.825)	Weighted median	27	0.0495196	0.018312	0.00684669
Gut microbiota abundance (genus Slackia id.825)	Inverse variance weighted	27	0.0364896	0.0163785	0.0258877
Gut microbiota abundance (genus Slackia id.825)	Simple mode	27	0.0755255	0.0388967	0.0630836
Gut microbiota abundance (genus Slackia id.825)	Weighted mode	27	0.0744249	0.0383945	0.0635
Gut microbiota abundance (phylum Firmicutes id.1672)	MR Egger	36	0.108109	0.0567769	0.0653865
Gut microbiota abundance (phylum Firmicutes id.1672)	Weighted median	36	0.053042	0.0261729	0.042703
Gut microbiota abundance (phylum Firmicutes id.1672)	Inverse variance weighted	36	0.0549731	0.0222749	0.0135893
Gut microbiota abundance (phylum Firmicutes id.1672)	Simple mode	36	0.0671205	0.0537401	0.21996
Gut microbiota abundance (phylum Firmicutes id.1672)	Weighted mode	36	0.0828151	0.0512425	0.115044

## Sheet: 2. Esophageal cancer
Gut microbiota	MR mehtods	nSNP	β	SE	P value
Gut microbiota abundance (class Actinobacteria id.419)	MR Egger	65	0.000345037	0.000743562	0.644223
Gut microbiota abundance (class Actinobacteria id.419)	Weighted median	65	0.000617915	0.000368411	0.0934955
Gut microbiota abundance (class Actinobacteria id.419)	Inverse variance weighted	65	0.000609547	0.000251647	0.0154254
Gut microbiota abundance (class Actinobacteria id.419)	Simple mode	65	0.00146971	0.000953897	0.128309
Gut microbiota abundance (class Actinobacteria id.419)	Weighted mode	65	0.00111554	0.000812928	0.174776
Gut microbiota abundance (family Clostridiaceae1 id.1869)	MR Egger	55	-0.000888981	0.000593413	0.140044
Gut microbiota abundance (family Clostridiaceae1 id.1869)	Weighted median	55	-0.000416214	0.000356877	0.243506
Gut microbiota abundance (family Clostridiaceae1 id.1869)	Inverse variance weighted	55	-0.000490441	0.000246632	0.0467503
Gut microbiota abundance (family Clostridiaceae1 id.1869)	Simple mode	55	-0.000665915	0.000767206	0.38925
Gut microbiota abundance (family Clostridiaceae1 id.1869)	Weighted mode	55	-0.000665915	0.000678886	0.33102
Gut microbiota abundance (family Desulfovibrionaceae id.3169)	MR Egger	53	0.000812111	0.000728295	0.270041
Gut microbiota abundance (family Desulfovibrionaceae id.3169)	Weighted median	53	0.000670543	0.000387654	0.0836753
Gut microbiota abundance (family Desulfovibrionaceae id.3169)	Inverse variance weighted	53	0.000626089	0.000266326	0.0187314
Gut microbiota abundance (family Desulfovibrionaceae id.3169)	Simple mode	53	0.00055608	0.000964662	0.566798
Gut microbiota abundance (family Desulfovibrionaceae id.3169)	Weighted mode	53	0.000631806	0.000928682	0.499316
Gut microbiota abundance (family Pasteurellaceae id.3689)	MR Egger	64	0.000174687	0.000563377	0.757547
Gut microbiota abundance (family Pasteurellaceae id.3689)	Weighted median	64	-0.000403771	0.000279624	0.148745
Gut microbiota abundance (family Pasteurellaceae id.3689)	Inverse variance weighted	64	-0.000614724	0.000194041	0.00153486
Gut microbiota abundance (family Pasteurellaceae id.3689)	Simple mode	64	-0.000150031	0.000634985	0.813986
Gut microbiota abundance (family Pasteurellaceae id.3689)	Weighted mode	64	-0.000171009	0.000561808	0.761834
Gut microbiota abundance (family Ruminococcaceae id.2050)	MR Egger	55	0.000271156	0.000657419	0.68167
Gut microbiota abundance (family Ruminococcaceae id.2050)	Weighted median	55	-0.000701165	0.0004057	0.0839377
Gut microbiota abundance (family Ruminococcaceae id.2050)	Inverse variance weighted	55	-0.000675443	0.000286895	0.0185564
Gut microbiota abundance (family Ruminococcaceae id.2050)	Simple mode	55	-0.00103159	0.000909228	0.261565
Gut microbiota abundance (family Ruminococcaceae id.2050)	Weighted mode	55	-0.000550322	0.000697319	0.433449
Gut microbiota abundance (genus Eisenbergiella id.11304)	MR Egger	53	-0.000210589	0.000791227	0.791193
Gut microbiota abundance (genus Eisenbergiella id.11304)	Weighted median	53	-0.000335167	0.000253493	0.186104
Gut microbiota abundance (genus Eisenbergiella id.11304)	Inverse variance weighted	53	-0.000420435	0.000173701	0.0155008
Gut microbiota abundance (genus Eisenbergiella id.11304)	Simple mode	53	-0.00018407	0.000526625	0.728104
Gut microbiota abundance (genus Eisenbergiella id.11304)	Weighted mode	53	-0.000200087	0.000538693	0.711826
Gut microbiota abundance (genus Oxalobacter id.2978)	MR Egger	51	0.000602911	0.000608341	0.326518
Gut microbiota abundance (genus Oxalobacter id.2978)	Weighted median	51	0.000452915	0.000220244	0.0397419
Gut microbiota abundance (genus Oxalobacter id.2978)	Inverse variance weighted	51	0.000441979	0.000158585	0.00531975
Gut microbiota abundance (genus Oxalobacter id.2978)	Simple mode	51	0.00056928	0.000522017	0.280704
Gut microbiota abundance (genus Oxalobacter id.2978)	Weighted mode	51	0.00058465	0.000471435	0.220709
Gut microbiota abundance (genus Prevotella9 id.11183)	MR Egger	71	-0.000770509	0.000550559	0.166142
Gut microbiota abundance (genus Prevotella9 id.11183)	Weighted median	71	-0.000479971	0.000269157	0.0745477
Gut microbiota abundance (genus Prevotella9 id.11183)	Inverse variance weighted	71	-0.000488326	0.000189899	0.0101258
Gut microbiota abundance (genus Prevotella9 id.11183)	Simple mode	71	-0.000249354	0.000660175	0.70679
Gut microbiota abundance (genus Prevotella9 id.11183)	Weighted mode	71	-0.000478648	0.000621391	0.443723
Gut microbiota abundance (genus Romboutsia id.11347)	MR Egger	52	-0.000374171	0.000623014	0.550832
Gut microbiota abundance (genus Romboutsia id.11347)	Weighted median	52	-0.000454689	0.000366123	0.214272
Gut microbiota abundance (genus Romboutsia id.11347)	Inverse variance weighted	52	-0.000592562	0.000246912	0.0164
Gut microbiota abundance (genus Romboutsia id.11347)	Simple mode	52	-0.00074329	0.000782322	0.346538
Gut microbiota abundance (genus Romboutsia id.11347)	Weighted mode	52	-0.000471031	0.000705047	0.507092
Gut microbiota abundance (genus Ruminococcaceae UCG010 id.11367)	MR Egger	53	-9.5526e-05	0.000948006	0.920132
Gut microbiota abundance (genus Ruminococcaceae UCG010 id.11367)	Weighted median	53	0.000567357	0.000370752	0.125946
Gut microbiota abundance (genus Ruminococcaceae UCG010 id.11367)	Inverse variance weighted	53	0.000638418	0.000262105	0.0148615
Gut microbiota abundance (genus Ruminococcaceae UCG010 id.11367)	Simple mode	53	0.000779602	0.000965462	0.423062
Gut microbiota abundance (genus Ruminococcaceae UCG010 id.11367)	Weighted mode	53	0.000754632	0.000879969	0.395067
Gut microbiota abundance (genus Streptococcus id.1853)	MR Egger	64	-0.0012828	0.00090809	0.162764
Gut microbiota abundance (genus Streptococcus id.1853)	Weighted median	64	-0.000941845	0.000388681	0.0153851
Gut microbiota abundance (genus Streptococcus id.1853)	Inverse variance weighted	64	-0.000707077	0.000291794	0.0153842
Gut microbiota abundance (genus Streptococcus id.1853)	Simple mode	64	-0.00162435	0.000961561	0.0961095
Gut microbiota abundance (genus Streptococcus id.1853)	Weighted mode	64	-0.00155853	0.0009492	0.105585
Gut microbiota abundance (order Desulfovibrionales id.3156)	MR Egger	52	0.000736214	0.000694913	0.294494
Gut microbiota abundance (order Desulfovibrionales id.3156)	Weighted median	52	0.000406775	0.000383444	0.28876
Gut microbiota abundance (order Desulfovibrionales id.3156)	Inverse variance weighted	52	0.000609781	0.00026568	0.0217232
Gut microbiota abundance (order Desulfovibrionales id.3156)	Simple mode	52	0.000231381	0.000913022	0.80096
Gut microbiota abundance (order Desulfovibrionales id.3156)	Weighted mode	52	0.000205399	0.00090176	0.820731
Gut microbiota abundance (order Pasteurellales id.3688)	MR Egger	64	0.000174687	0.000563377	0.757547
Gut microbiota abundance (order Pasteurellales id.3688)	Weighted median	64	-0.000403771	0.00028088	0.150569
Gut microbiota abundance (order Pasteurellales id.3688)	Inverse variance weighted	64	-0.000614724	0.000194041	0.00153486
Gut microbiota abundance (order Pasteurellales id.3688)	Simple mode	64	-0.000150031	0.000615156	0.808108
Gut microbiota abundance (order Pasteurellales id.3688)	Weighted mode	64	-0.000171009	0.000538932	0.752057
Gut microbiota abundance (phylum Actinobacteria id.400)	MR Egger	60	-0.000221663	0.000734044	0.763751
Gut microbiota abundance (phylum Actinobacteria id.400)	Weighted median	60	0.000542099	0.000374298	0.14753
Gut microbiota abundance (phylum Actinobacteria id.400)	Inverse variance weighted	60	0.000535504	0.000266746	0.044692
Gut microbiota abundance (phylum Actinobacteria id.400)	Simple mode	60	0.000641555	0.000800448	0.426061
Gut microbiota abundance (phylum Actinobacteria id.400)	Weighted mode	60	0.000560378	0.000734555	0.448574

## Sheet: 3. Esophagus ulcer
Gut microbiota	MR mehtods	nSNP	β	SE	P value
Gut microbiota abundance (class Bacteroidia id.912)	MR Egger	41	-0.00190134	0.00455666	0.678773
Gut microbiota abundance (class Bacteroidia id.912)	Weighted median	41	-0.0012477	0.000859972	0.14682
Gut microbiota abundance (class Bacteroidia id.912)	Inverse variance weighted	41	-0.00123115	0.000600352	0.0402943
Gut microbiota abundance (class Bacteroidia id.912)	Simple mode	41	0.000445585	0.00183477	0.809358
Gut microbiota abundance (class Bacteroidia id.912)	Weighted mode	41	0.000445585	0.00172502	0.797495
Gut microbiota abundance (family Peptostreptococcaceae id.2042)	MR Egger	46	-0.00274361	0.00313613	0.386412
Gut microbiota abundance (family Peptostreptococcaceae id.2042)	Weighted median	46	0.00063409	0.000758361	0.403081
Gut microbiota abundance (family Peptostreptococcaceae id.2042)	Inverse variance weighted	46	0.00110633	0.000530447	0.03701
Gut microbiota abundance (family Peptostreptococcaceae id.2042)	Simple mode	46	0.000347943	0.00175215	0.843485
Gut microbiota abundance (family Peptostreptococcaceae id.2042)	Weighted mode	46	-0.000102399	0.00176287	0.953937
Gut microbiota abundance (family Rhodospirillaceae id.2717)	MR Egger	39	0.00167786	0.00298479	0.577412
Gut microbiota abundance (family Rhodospirillaceae id.2717)	Weighted median	39	0.00108104	0.00061277	0.0777016
Gut microbiota abundance (family Rhodospirillaceae id.2717)	Inverse variance weighted	39	0.0012241	0.000450447	0.00657738
Gut microbiota abundance (family Rhodospirillaceae id.2717)	Simple mode	39	0.00105163	0.00135303	0.441829
Gut microbiota abundance (family Rhodospirillaceae id.2717)	Weighted mode	39	0.00094696	0.00126835	0.459896
Gut microbiota abundance (genus Erysipelatoclostridium id.11381)	MR Egger	35	-0.00620886	0.0034126	0.0779347
Gut microbiota abundance (genus Erysipelatoclostridium id.11381)	Weighted median	35	-0.000874939	0.000654814	0.181496
Gut microbiota abundance (genus Erysipelatoclostridium id.11381)	Inverse variance weighted	35	-0.00115636	0.000468006	0.0134802
Gut microbiota abundance (genus Erysipelatoclostridium id.11381)	Simple mode	35	-0.000169342	0.00130729	0.897696
Gut microbiota abundance (genus Erysipelatoclostridium id.11381)	Weighted mode	35	-0.000260342	0.0013577	0.849077
Gut microbiota abundance (genus Family XIII AD3011 group id.11293)	MR Egger	36	0.00300617	0.00343617	0.387789
Gut microbiota abundance (genus Family XIII AD3011 group id.11293)	Weighted median	36	-0.00198778	0.000801595	0.0131462
Gut microbiota abundance (genus Family XIII AD3011 group id.11293)	Inverse variance weighted	36	-0.00117296	0.000552915	0.0338878
Gut microbiota abundance (genus Family XIII AD3011 group id.11293)	Simple mode	36	-0.00238987	0.00161728	0.148429
Gut microbiota abundance (genus Family XIII AD3011 group id.11293)	Weighted mode	36	-0.00230929	0.00167992	0.177981
Gut microbiota abundance (genus Gordonibacter id.821)	MR Egger	40	-0.000777449	0.00154002	0.616593
Gut microbiota abundance (genus Gordonibacter id.821)	Weighted median	40	9.55214e-05	0.000395853	0.809319
Gut microbiota abundance (genus Gordonibacter id.821)	Inverse variance weighted	40	0.000567361	0.000272697	0.0374745
Gut microbiota abundance (genus Gordonibacter id.821)	Simple mode	40	-0.000311942	0.000766294	0.686176
Gut microbiota abundance (genus Gordonibacter id.821)	Weighted mode	40	-0.000289487	0.000741007	0.698169
Gut microbiota abundance (genus Slackia id.825)	MR Egger	34	0.0028203	0.00360082	0.439245
Gut microbiota abundance (genus Slackia id.825)	Weighted median	34	-0.000749206	0.000547371	0.171082
Gut microbiota abundance (genus Slackia id.825)	Inverse variance weighted	34	-0.000931614	0.000474655	0.0496789
Gut microbiota abundance (genus Slackia id.825)	Simple mode	34	-0.000776196	0.0010619	0.469967
Gut microbiota abundance (genus Slackia id.825)	Weighted mode	34	-0.000545883	0.00104328	0.604306
Gut microbiota abundance (genus Terrisporobacter id.11348)	MR Egger	36	0.000841106	0.002775	0.763659
Gut microbiota abundance (genus Terrisporobacter id.11348)	Weighted median	36	-0.00100613	0.000566947	0.0759549
Gut microbiota abundance (genus Terrisporobacter id.11348)	Inverse variance weighted	36	-0.00139146	0.000388671	0.000343537
Gut microbiota abundance (genus Terrisporobacter id.11348)	Simple mode	36	-0.000518827	0.00127355	0.686205
Gut microbiota abundance (genus Terrisporobacter id.11348)	Weighted mode	36	-0.000518827	0.00117949	0.662734
Gut microbiota abundance (unknown genus id.2001)	MR Egger	34	-0.00254792	0.00286343	0.380206
Gut microbiota abundance (unknown genus id.2001)	Weighted median	34	-0.00128702	0.000690507	0.0623387
Gut microbiota abundance (unknown genus id.2001)	Inverse variance weighted	34	-0.00106593	0.000511581	0.037196
Gut microbiota abundance (unknown genus id.2001)	Simple mode	34	-0.00153171	0.00143018	0.291943
Gut microbiota abundance (unknown genus id.2001)	Weighted mode	34	-0.0014898	0.00139512	0.293332
Gut microbiota abundance (unknown genus id.2755)	MR Egger	45	0.00202384	0.00302794	0.507459
Gut microbiota abundance (unknown genus id.2755)	Weighted median	45	0.000663802	0.000578166	0.25092
Gut microbiota abundance (unknown genus id.2755)	Inverse variance weighted	45	0.000983619	0.000433247	0.0231869
Gut microbiota abundance (unknown genus id.2755)	Simple mode	45	0.000630949	0.00129746	0.629172
Gut microbiota abundance (unknown genus id.2755)	Weighted mode	45	0.000524377	0.0012013	0.664603
Gut microbiota abundance (order Bacillales id.1674)	MR Egger	35	-0.00277935	0.0021899	0.21326
Gut microbiota abundance (order Bacillales id.1674)	Weighted median	35	-0.00109242	0.000401114	0.00646019
Gut microbiota abundance (order Bacillales id.1674)	Inverse variance weighted	35	-0.000752303	0.000319224	0.01844
Gut microbiota abundance (order Bacillales id.1674)	Simple mode	35	-0.00124817	0.000741155	0.101326
Gut microbiota abundance (order Bacillales id.1674)	Weighted mode	35	-0.00122571	0.000775859	0.12341
Gut microbiota abundance (order Bacteroidales id.913)	MR Egger	41	-0.00190134	0.00455666	0.678773
Gut microbiota abundance (order Bacteroidales id.913)	Weighted median	41	-0.0012477	0.000848678	0.141518
Gut microbiota abundance (order Bacteroidales id.913)	Inverse variance weighted	41	-0.00123115	0.000600352	0.0402943
Gut microbiota abundance (order Bacteroidales id.913)	Simple mode	41	0.000445585	0.00183972	0.809861
Gut microbiota abundance (order Bacteroidales id.913)	Weighted mode	41	0.000445585	0.00181048	0.806852
Gut microbiota abundance (order Rhodospirillales id.2667)	MR Egger	41	0.00244492	0.00328293	0.460895
Gut microbiota abundance (order Rhodospirillales id.2667)	Weighted median	41	0.000989684	0.000639748	0.121866
Gut microbiota abundance (order Rhodospirillales id.2667)	Inverse variance weighted	41	0.00120864	0.000493277	0.0142769
Gut microbiota abundance (order Rhodospirillales id.2667)	Simple mode	41	0.000516178	0.00136445	0.707204
Gut microbiota abundance (order Rhodospirillales id.2667)	Weighted mode	41	0.000439533	0.00133795	0.744238
Gut microbiota abundance (phylum Cyanobacteria id.1500)	MR Egger	33	0.00140706	0.00235803	0.555035
Gut microbiota abundance (phylum Cyanobacteria id.1500)	Weighted median	33	0.00157023	0.0005811	0.00688895
Gut microbiota abundance (phylum Cyanobacteria id.1500)	Inverse variance weighted	33	0.000833562	0.000414505	0.0443274
Gut microbiota abundance (phylum Cyanobacteria id.1500)	Simple mode	33	0.00208528	0.00132562	0.125542
Gut microbiota abundance (phylum Cyanobacteria id.1500)	Weighted mode	33	0.00200311	0.00121201	0.108169

## Sheet: 4. Gastric ulcer
Gut microbiota	MR mehtods	nSNP	β	SE	P value
Gut microbiota abundance (class Bacilli id.1673)	MR Egger	41	-0.000671209	0.00337031	0.843177
Gut microbiota abundance (class Bacilli id.1673)	Weighted median	41	0.00149361	0.000803041	0.0628929
Gut microbiota abundance (class Bacilli id.1673)	Inverse variance weighted	41	0.00118271	0.000584139	0.0428974
Gut microbiota abundance (class Bacilli id.1673)	Simple mode	41	0.0016859	0.00168203	0.322223
Gut microbiota abundance (class Bacilli id.1673)	Weighted mode	41	0.0016859	0.00172244	0.333567
Gut microbiota abundance (class Bacteroidia id.912)	MR Egger	41	0.00499915	0.0051951	0.341837
Gut microbiota abundance (class Bacteroidia id.912)	Weighted median	41	-0.00203298	0.000906907	0.024983
Gut microbiota abundance (class Bacteroidia id.912)	Inverse variance weighted	41	-0.00135748	0.000688934	0.0487918
Gut microbiota abundance (class Bacteroidia id.912)	Simple mode	41	-0.00362053	0.00215864	0.101296
Gut microbiota abundance (class Bacteroidia id.912)	Weighted mode	41	-0.0031764	0.0019053	0.103299
Gut microbiota abundance (class Lentisphaeria id.2250)	MR Egger	37	-0.00238142	0.00226347	0.299961
Gut microbiota abundance (class Lentisphaeria id.2250)	Weighted median	37	-0.000733541	0.000457695	0.109004
Gut microbiota abundance (class Lentisphaeria id.2250)	Inverse variance weighted	37	-0.000907844	0.000334903	0.00671277
Gut microbiota abundance (class Lentisphaeria id.2250)	Simple mode	37	-0.000364452	0.0010132	0.721171
Gut microbiota abundance (class Lentisphaeria id.2250)	Weighted mode	37	-0.000364452	0.00095475	0.704909
Gut microbiota abundance (genus Butyrivibrio id.1993)	MR Egger	43	-0.00131912	0.00166569	0.432958
Gut microbiota abundance (genus Butyrivibrio id.1993)	Weighted median	43	-0.000797369	0.00037925	0.0355102
Gut microbiota abundance (genus Butyrivibrio id.1993)	Inverse variance weighted	43	-0.000558589	0.000284305	0.0494429
Gut microbiota abundance (genus Butyrivibrio id.1993)	Simple mode	43	-0.00102742	0.000959987	0.290623
Gut microbiota abundance (genus Butyrivibrio id.1993)	Weighted mode	43	-0.00100247	0.000841698	0.240338
Gut microbiota abundance (genus Desulfovibrio id.3173)	MR Egger	44	-0.00231542	0.00283612	0.418876
Gut microbiota abundance (genus Desulfovibrio id.3173)	Weighted median	44	-0.00134471	0.000621227	0.0304175
Gut microbiota abundance (genus Desulfovibrio id.3173)	Inverse variance weighted	44	-0.00109757	0.000429563	0.0106163
Gut microbiota abundance (genus Desulfovibrio id.3173)	Simple mode	44	-0.00197817	0.00143	0.173703
Gut microbiota abundance (genus Desulfovibrio id.3173)	Weighted mode	44	-0.00190044	0.0013434	0.164374
Gut microbiota abundance (genus Eubacterium ventriosum group id.11341)	MR Egger	49	0.00633324	0.00313836	0.0493187
Gut microbiota abundance (genus Eubacterium ventriosum group id.11341)	Weighted median	49	0.00175271	0.000734337	0.0169963
Gut microbiota abundance (genus Eubacterium ventriosum group id.11341)	Inverse variance weighted	49	0.00163997	0.000512825	0.00138427
Gut microbiota abundance (genus Eubacterium ventriosum group id.11341)	Simple mode	49	0.0021553	0.00164118	0.19534
Gut microbiota abundance (genus Eubacterium ventriosum group id.11341)	Weighted mode	49	0.0021553	0.00159154	0.182007
Gut microbiota abundance (genus Ruminiclostridium9 id.11357)	MR Egger	56	-0.00797886	0.00339735	0.022537
Gut microbiota abundance (genus Ruminiclostridium9 id.11357)	Weighted median	56	-0.0016164	0.000714559	0.0236914
Gut microbiota abundance (genus Ruminiclostridium9 id.11357)	Inverse variance weighted	56	-0.00147796	0.00052739	0.00507216
Gut microbiota abundance (genus Ruminiclostridium9 id.11357)	Simple mode	56	-0.00198775	0.00195667	0.314133
Gut microbiota abundance (genus Ruminiclostridium9 id.11357)	Weighted mode	56	-0.00219797	0.0018912	0.250168
Gut microbiota abundance (genus Ruminococcaceae NK4A214 group id.11358)	MR Egger	40	0.00157414	0.0037162	0.674254
Gut microbiota abundance (genus Ruminococcaceae NK4A214 group id.11358)	Weighted median	40	0.00113281	0.000766386	0.139375
Gut microbiota abundance (genus Ruminococcaceae NK4A214 group id.11358)	Inverse variance weighted	40	0.00112638	0.00055817	0.0435919
Gut microbiota abundance (genus Ruminococcaceae NK4A214 group id.11358)	Simple mode	40	0.000338963	0.00172221	0.844992
Gut microbiota abundance (genus Ruminococcaceae NK4A214 group id.11358)	Weighted mode	40	0.000102882	0.00160624	0.949256
Gut microbiota abundance (genus Ruminococcus gauvreauii group id.11342)	MR Egger	31	0.000852994	0.00461719	0.854716
Gut microbiota abundance (genus Ruminococcus gauvreauii group id.11342)	Weighted median	31	0.00171593	0.000812421	0.0346763
Gut microbiota abundance (genus Ruminococcus gauvreauii group id.11342)	Inverse variance weighted	31	0.00154239	0.000592388	0.0092227
Gut microbiota abundance (genus Ruminococcus gauvreauii group id.11342)	Simple mode	31	0.0032048	0.00176228	0.0789766
Gut microbiota abundance (genus Ruminococcus gauvreauii group id.11342)	Weighted mode	31	0.00324542	0.00163282	0.0560492
Gut microbiota abundance (genus Ruminococcus gnavus group id.14376)	MR Egger	50	0.00180568	0.00222803	0.421688
Gut microbiota abundance (genus Ruminococcus gnavus group id.14376)	Weighted median	50	-0.00114996	0.000467254	0.013851
Gut microbiota abundance (genus Ruminococcus gnavus group id.14376)	Inverse variance weighted	50	-0.000713672	0.0003262	0.0286818
Gut microbiota abundance (genus Ruminococcus gnavus group id.14376)	Simple mode	50	-0.00155012	0.00121997	0.209864
Gut microbiota abundance (genus Ruminococcus gnavus group id.14376)	Weighted mode	50	-0.001417	0.00112772	0.214885
Gut microbiota abundance (genus Sutterella id.2896)	MR Egger	37	0.00229777	0.00522963	0.663091
Gut microbiota abundance (genus Sutterella id.2896)	Weighted median	37	-0.00162635	0.000828636	0.0496837
Gut microbiota abundance (genus Sutterella id.2896)	Inverse variance weighted	37	-0.00154498	0.000688512	0.0248358
Gut microbiota abundance (genus Sutterella id.2896)	Simple mode	37	-0.0028128	0.00194058	0.155863
Gut microbiota abundance (genus Sutterella id.2896)	Weighted mode	37	-0.00207994	0.001865	0.272134
Gut microbiota abundance (order Bacteroidales id.913)	MR Egger	41	0.00499915	0.0051951	0.341837
Gut microbiota abundance (order Bacteroidales id.913)	Weighted median	41	-0.00203298	0.000904558	0.0246088
Gut microbiota abundance (order Bacteroidales id.913)	Inverse variance weighted	41	-0.00135748	0.000688934	0.0487918
Gut microbiota abundance (order Bacteroidales id.913)	Simple mode	41	-0.00362053	0.00199976	0.0777377
Gut microbiota abundance (order Bacteroidales id.913)	Weighted mode	41	-0.0031764	0.00194011	0.109429
Gut microbiota abundance (order Victivallales id.2254)	MR Egger	37	-0.00238142	0.00226347	0.299961
Gut microbiota abundance (order Victivallales id.2254)	Weighted median	37	-0.000733541	0.000451113	0.103935
Gut microbiota abundance (order Victivallales id.2254)	Inverse variance weighted	37	-0.000907844	0.000334903	0.00671277
Gut microbiota abundance (order Victivallales id.2254)	Simple mode	37	-0.000364452	0.000988453	0.714504
Gut microbiota abundance (order Victivallales id.2254)	Weighted mode	37	-0.000364452	0.000949212	0.703273

## Sheet: 5. Duodenal ulcer
Gut microbiota	MR mehtods	nSNP	β	SE	P value
Gut microbiota abundance (class Gammaproteobacteria id.3303)	MR Egger	27	0.00237696	0.00777862	0.762457
Gut microbiota abundance (class Gammaproteobacteria id.3303)	Weighted median	27	0.0022052	0.000826704	0.00764262
Gut microbiota abundance (class Gammaproteobacteria id.3303)	Inverse variance weighted	27	0.00178216	0.000673333	0.0081262
Gut microbiota abundance (class Gammaproteobacteria id.3303)	Simple mode	27	0.00387057	0.00177939	0.0388954
Gut microbiota abundance (class Gammaproteobacteria id.3303)	Weighted mode	27	0.00341702	0.00168713	0.0532109
Gut microbiota abundance (class Verrucomicrobiae id.4029)	MR Egger	31	0.00301272	0.00486766	0.540797
Gut microbiota abundance (class Verrucomicrobiae id.4029)	Weighted median	31	-0.000295621	0.000633488	0.640747
Gut microbiota abundance (class Verrucomicrobiae id.4029)	Inverse variance weighted	31	-0.000925337	0.000460012	0.0442672
Gut microbiota abundance (class Verrucomicrobiae id.4029)	Simple mode	31	-0.000129305	0.00126256	0.919109
Gut microbiota abundance (class Verrucomicrobiae id.4029)	Weighted mode	31	-6.44212e-05	0.00123172	0.958635
Gut microbiota abundance (family Bacteroidaceae id.917)	MR Egger	37	0.00159285	0.00531825	0.766325
Gut microbiota abundance (family Bacteroidaceae id.917)	Weighted median	37	-0.000605216	0.000670872	0.366986
Gut microbiota abundance (family Bacteroidaceae id.917)	Inverse variance weighted	37	-0.00107487	0.000486206	0.0270539
Gut microbiota abundance (family Bacteroidaceae id.917)	Simple mode	37	-0.000480722	0.00134865	0.723587
Gut microbiota abundance (family Bacteroidaceae id.917)	Weighted mode	37	-0.000480722	0.00133685	0.721253
Gut microbiota abundance (family Peptostreptococcaceae id.2042)	MR Egger	31	-0.000789792	0.00324643	0.809501
Gut microbiota abundance (family Peptostreptococcaceae id.2042)	Weighted median	31	-0.00126674	0.000640688	0.0480236
Gut microbiota abundance (family Peptostreptococcaceae id.2042)	Inverse variance weighted	31	-0.000947053	0.000477228	0.0472014
Gut microbiota abundance (family Peptostreptococcaceae id.2042)	Simple mode	31	-0.00196401	0.00144494	0.184204
Gut microbiota abundance (family Peptostreptococcaceae id.2042)	Weighted mode	31	-0.00199854	0.00126897	0.125761
Gut microbiota abundance (family Porphyromonadaceae id.943)	MR Egger	33	0.00933581	0.00660779	0.167662
Gut microbiota abundance (family Porphyromonadaceae id.943)	Weighted median	33	0.000953519	0.000754544	0.206337
Gut microbiota abundance (family Porphyromonadaceae id.943)	Inverse variance weighted	33	0.00140488	0.000560658	0.0122186
Gut microbiota abundance (family Porphyromonadaceae id.943)	Simple mode	33	0.000866868	0.00156019	0.582336
Gut microbiota abundance (family Porphyromonadaceae id.943)	Weighted mode	33	0.000818589	0.00154241	0.599276
Gut microbiota abundance (family Verrucomicrobiaceae id.4036)	MR Egger	32	0.00280673	0.0046461	0.550316
Gut microbiota abundance (family Verrucomicrobiaceae id.4036)	Weighted median	32	-0.000591217	0.000634369	0.351348
Gut microbiota abundance (family Verrucomicrobiaceae id.4036)	Inverse variance weighted	32	-0.000930319	0.00044595	0.0369652
Gut microbiota abundance (family Verrucomicrobiaceae id.4036)	Simple mode	32	-0.000256321	0.00127207	0.841624
Gut microbiota abundance (family Verrucomicrobiaceae id.4036)	Weighted mode	32	-0.000190916	0.00118348	0.87289
Gut microbiota abundance (genus Bacteroides id.918)	MR Egger	37	0.00159285	0.00531825	0.766325
Gut microbiota abundance (genus Bacteroides id.918)	Weighted median	37	-0.000605216	0.000674701	0.369712
Gut microbiota abundance (genus Bacteroides id.918)	Inverse variance weighted	37	-0.00107487	0.000486206	0.0270539
Gut microbiota abundance (genus Bacteroides id.918)	Simple mode	37	-0.000480722	0.00137985	0.729578
Gut microbiota abundance (genus Bacteroides id.918)	Weighted mode	37	-0.000480722	0.00123423	0.699208
Gut microbiota abundance (genus Family XIII UCG001 id.11294)	MR Egger	27	0.00105383	0.00508322	0.837443
Gut microbiota abundance (genus Family XIII UCG001 id.11294)	Weighted median	27	-0.00110217	0.000675072	0.102538
Gut microbiota abundance (genus Family XIII UCG001 id.11294)	Inverse variance weighted	27	-0.00112249	0.000481268	0.0196816
Gut microbiota abundance (genus Family XIII UCG001 id.11294)	Simple mode	27	-0.000972222	0.00142746	0.501838
Gut microbiota abundance (genus Family XIII UCG001 id.11294)	Weighted mode	27	0.000396461	0.00148247	0.791246
Gut microbiota abundance (genus Ruminococcus gauvreauii group id.11342)	MR Egger	23	0.00152885	0.00542696	0.78092
Gut microbiota abundance (genus Ruminococcus gauvreauii group id.11342)	Weighted median	23	0.000763511	0.000667953	0.253013
Gut microbiota abundance (genus Ruminococcus gauvreauii group id.11342)	Inverse variance weighted	23	0.00102256	0.000515656	0.0473647
Gut microbiota abundance (genus Ruminococcus gauvreauii group id.11342)	Simple mode	23	0.000426257	0.00114692	0.713707
Gut microbiota abundance (genus Ruminococcus gauvreauii group id.11342)	Weighted mode	23	0.00028008	0.00117372	0.813605
Gut microbiota abundance (order Verrucomicrobiales id.4030)	MR Egger	31	0.00301272	0.00486766	0.540797
Gut microbiota abundance (order Verrucomicrobiales id.4030)	Weighted median	31	-0.000295621	0.000606627	0.626033
Gut microbiota abundance (order Verrucomicrobiales id.4030)	Inverse variance weighted	31	-0.000925337	0.000460012	0.0442672
Gut microbiota abundance (order Verrucomicrobiales id.4030)	Simple mode	31	-0.000129305	0.00128402	0.920456
Gut microbiota abundance (order Verrucomicrobiales id.4030)	Weighted mode	31	-6.44212e-05	0.00122212	0.95831
Gut microbiota abundance (genus Erysipelotrichaceae UCG003 id.11384)	Wald ratio	1	0.00772256	0.00263396	0.00336874

## Sheet: 6. Chronic gastritis
Gut microbiota	MR mehtods	nSNP	β	SE	P value
Gut microbiota abundance (class Verrucomicrobiae id.4029)	MR Egger	65	0.00140922	0.00104819	0.183629
Gut microbiota abundance (class Verrucomicrobiae id.4029)	Weighted median	65	-0.00128811	0.000511206	0.0117438
Gut microbiota abundance (class Verrucomicrobiae id.4029)	Inverse variance weighted	65	-0.000703732	0.000349985	0.0443517
Gut microbiota abundance (class Verrucomicrobiae id.4029)	Simple mode	65	-0.00170573	0.00106183	0.113109
Gut microbiota abundance (class Verrucomicrobiae id.4029)	Weighted mode	65	-0.00170573	0.00111221	0.130046
Gut microbiota abundance (genus Butyricicoccus id.2055)	MR Egger	52	-0.00287775	0.0011516	0.0157881
Gut microbiota abundance (genus Butyricicoccus id.2055)	Weighted median	52	-0.00125548	0.000661611	0.0577479
Gut microbiota abundance (genus Butyricicoccus id.2055)	Inverse variance weighted	52	-0.00127903	0.000453499	0.00479712
Gut microbiota abundance (genus Butyricicoccus id.2055)	Simple mode	52	-0.000500518	0.00145983	0.733113
Gut microbiota abundance (genus Butyricicoccus id.2055)	Weighted mode	52	-0.000798117	0.00108811	0.466618
Gut microbiota abundance (genus Eubacterium fissicatena group id.14373)	MR Egger	43	-0.00141619	0.00125434	0.265448
Gut microbiota abundance (genus Eubacterium fissicatena group id.14373)	Weighted median	43	0.000448811	0.000374826	0.231156
Gut microbiota abundance (genus Eubacterium fissicatena group id.14373)	Inverse variance weighted	43	0.000523737	0.000255636	0.0404853
Gut microbiota abundance (genus Eubacterium fissicatena group id.14373)	Simple mode	43	0.000224496	0.000787459	0.776977
Gut microbiota abundance (genus Eubacterium fissicatena group id.14373)	Weighted mode	43	0.000317506	0.000777903	0.685232
Gut microbiota abundance (genus Lachnospiraceae UCG010 id.11330)	MR Egger	62	-0.000201183	0.00121831	0.869395
Gut microbiota abundance (genus Lachnospiraceae UCG010 id.11330)	Weighted median	62	0.000616711	0.000572961	0.281768
Gut microbiota abundance (genus Lachnospiraceae UCG010 id.11330)	Inverse variance weighted	62	0.000788961	0.000389164	0.0426292
Gut microbiota abundance (genus Lachnospiraceae UCG010 id.11330)	Simple mode	62	0.000165227	0.00128426	0.898054
Gut microbiota abundance (genus Lachnospiraceae UCG010 id.11330)	Weighted mode	62	0.000165227	0.00116313	0.887506
Gut microbiota abundance (genus Peptococcus id.2037)	MR Egger	52	-0.000880914	0.000991093	0.37835
Gut microbiota abundance (genus Peptococcus id.2037)	Weighted median	52	0.000417931	0.000412008	0.310403
Gut microbiota abundance (genus Peptococcus id.2037)	Inverse variance weighted	52	0.000543106	0.000275942	0.0490462
Gut microbiota abundance (genus Peptococcus id.2037)	Simple mode	52	-4.32634e-07	0.000914185	0.999624
Gut microbiota abundance (genus Peptococcus id.2037)	Weighted mode	52	2.68557e-05	0.000859969	0.975209
Gut microbiota abundance (genus Prevotella7 id.11182)	MR Egger	45	0.000221853	0.00120839	0.855195
Gut microbiota abundance (genus Prevotella7 id.11182)	Weighted median	45	0.000649066	0.000352283	0.0654084
Gut microbiota abundance (genus Prevotella7 id.11182)	Inverse variance weighted	45	0.000570078	0.000246899	0.020946
Gut microbiota abundance (genus Prevotella7 id.11182)	Simple mode	45	0.00115679	0.000831495	0.171156
Gut microbiota abundance (genus Prevotella7 id.11182)	Weighted mode	45	0.00108829	0.000812096	0.187091
Gut microbiota abundance (genus Ruminococcaceae UCG010 id.11367)	MR Egger	54	-0.00214027	0.00181233	0.242998
Gut microbiota abundance (genus Ruminococcaceae UCG010 id.11367)	Weighted median	54	-0.000416597	0.000612503	0.496406
Gut microbiota abundance (genus Ruminococcaceae UCG010 id.11367)	Inverse variance weighted	54	-0.00115054	0.000495563	0.0202495
Gut microbiota abundance (genus Ruminococcaceae UCG010 id.11367)	Simple mode	54	0.00021651	0.0013363	0.871904
Gut microbiota abundance (genus Ruminococcaceae UCG010 id.11367)	Weighted mode	54	0.000125407	0.00124207	0.919958
Gut microbiota abundance (genus Victivallis id.2256)	MR Egger	39	0.000769678	0.00137629	0.579367
Gut microbiota abundance (genus Victivallis id.2256)	Weighted median	39	0.000987793	0.000361628	0.00630443
Gut microbiota abundance (genus Victivallis id.2256)	Inverse variance weighted	39	0.000553155	0.000251066	0.0275787
Gut microbiota abundance (genus Victivallis id.2256)	Simple mode	39	0.00137506	0.000839102	0.109524
Gut microbiota abundance (genus Victivallis id.2256)	Weighted mode	39	0.00144318	0.000794978	0.0773651
Gut microbiota abundance (order Verrucomicrobiales id.4030)	MR Egger	65	0.00140922	0.00104819	0.183629
Gut microbiota abundance (order Verrucomicrobiales id.4030)	Weighted median	65	-0.00128811	0.000503976	0.0105914
Gut microbiota abundance (order Verrucomicrobiales id.4030)	Inverse variance weighted	65	-0.000703732	0.000349985	0.0443517
Gut microbiota abundance (order Verrucomicrobiales id.4030)	Simple mode	65	-0.00170573	0.00120714	0.162491
Gut microbiota abundance (order Verrucomicrobiales id.4030)	Weighted mode	65	-0.00170573	0.00114779	0.142164

## Sheet: 7. Acute gastritis
Gut microbiota	MR mehtods	nSNP	β	SE	P value
Gut microbiota abundance (class Gammaproteobacteria id.3303)	MR Egger	51	0.45765	0.328238	0.169529
Gut microbiota abundance (class Gammaproteobacteria id.3303)	Weighted median	51	0.273552	0.162178	0.0916542
Gut microbiota abundance (class Gammaproteobacteria id.3303)	Inverse variance weighted	51	0.288574	0.111002	0.00933005
Gut microbiota abundance (class Gammaproteobacteria id.3303)	Simple mode	51	0.184299	0.386716	0.635742
Gut microbiota abundance (class Gammaproteobacteria id.3303)	Weighted mode	51	0.301475	0.314383	0.342203
Gut microbiota abundance (family Bacteroidaceae id.917)	MR Egger	66	0.0262317	0.286227	0.927265
Gut microbiota abundance (family Bacteroidaceae id.917)	Weighted median	66	-0.165175	0.144228	0.252111
Gut microbiota abundance (family Bacteroidaceae id.917)	Inverse variance weighted	66	-0.227548	0.101007	0.0242728
Gut microbiota abundance (family Bacteroidaceae id.917)	Simple mode	66	-0.278901	0.315578	0.380072
Gut microbiota abundance (family Bacteroidaceae id.917)	Weighted mode	66	-0.265848	0.305079	0.386739
Gut microbiota abundance (genus Alloprevotella id.961)	MR Egger	38	-0.367738	0.40542	0.37041
Gut microbiota abundance (genus Alloprevotella id.961)	Weighted median	38	0.15295	0.0866473	0.0775305
Gut microbiota abundance (genus Alloprevotella id.961)	Inverse variance weighted	38	0.139334	0.0637515	0.0288465
Gut microbiota abundance (genus Alloprevotella id.961)	Simple mode	38	0.187372	0.192291	0.336177
Gut microbiota abundance (genus Alloprevotella id.961)	Weighted mode	38	0.177041	0.185661	0.34649
Gut microbiota abundance (genus Bacteroides id.918)	MR Egger	66	0.0262317	0.286227	0.927265
Gut microbiota abundance (genus Bacteroides id.918)	Weighted median	66	-0.165175	0.145956	0.257772
Gut microbiota abundance (genus Bacteroides id.918)	Inverse variance weighted	66	-0.227548	0.101007	0.0242728
Gut microbiota abundance (genus Bacteroides id.918)	Simple mode	66	-0.278901	0.306153	0.365668
Gut microbiota abundance (genus Bacteroides id.918)	Weighted mode	66	-0.265848	0.310457	0.39497
Gut microbiota abundance (genus Bilophila id.3170)	MR Egger	63	0.253001	0.286541	0.380731
Gut microbiota abundance (genus Bilophila id.3170)	Weighted median	63	0.201194	0.135707	0.138189
Gut microbiota abundance (genus Bilophila id.3170)	Inverse variance weighted	63	0.176266	0.0899195	0.0499645
Gut microbiota abundance (genus Bilophila id.3170)	Simple mode	63	0.352812	0.328352	0.286765
Gut microbiota abundance (genus Bilophila id.3170)	Weighted mode	63	0.196264	0.26819	0.467041
Gut microbiota abundance (genus Dialister id.2183)	MR Egger	60	-0.430566	0.294509	0.149144
Gut microbiota abundance (genus Dialister id.2183)	Weighted median	60	-0.355124	0.131666	0.00699357
Gut microbiota abundance (genus Dialister id.2183)	Inverse variance weighted	60	-0.189203	0.0940308	0.0442054
Gut microbiota abundance (genus Dialister id.2183)	Simple mode	60	-0.434567	0.296631	0.148228
Gut microbiota abundance (genus Dialister id.2183)	Weighted mode	60	-0.425257	0.261176	0.108804
Gut microbiota abundance (genus Eubacterium nodatum group id.11297)	MR Egger	51	-0.279929	0.260129	0.287145
Gut microbiota abundance (genus Eubacterium nodatum group id.11297)	Weighted median	51	0.120647	0.0713489	0.0908466
Gut microbiota abundance (genus Eubacterium nodatum group id.11297)	Inverse variance weighted	51	0.107779	0.0527191	0.0409149
Gut microbiota abundance (genus Eubacterium nodatum group id.11297)	Simple mode	51	0.122043	0.172749	0.483172
Gut microbiota abundance (genus Eubacterium nodatum group id.11297)	Weighted mode	51	0.132098	0.166699	0.43185
Gut microbiota abundance (genus Intestinibacter id.11345)	MR Egger	61	0.2092	0.257845	0.420431
Gut microbiota abundance (genus Intestinibacter id.11345)	Weighted median	61	0.131419	0.122861	0.284774
Gut microbiota abundance (genus Intestinibacter id.11345)	Inverse variance weighted	61	0.208812	0.087881	0.0174979
Gut microbiota abundance (genus Intestinibacter id.11345)	Simple mode	61	0.15771	0.286883	0.584541
Gut microbiota abundance (genus Intestinibacter id.11345)	Weighted mode	61	0.137789	0.225664	0.543776
Gut microbiota abundance (genus Intestinimonas id.2062)	MR Egger	55	0.241087	0.254835	0.348417
Gut microbiota abundance (genus Intestinimonas id.2062)	Weighted median	55	0.337203	0.135343	0.012722
Gut microbiota abundance (genus Intestinimonas id.2062)	Inverse variance weighted	55	0.196372	0.0916406	0.0321256
Gut microbiota abundance (genus Intestinimonas id.2062)	Simple mode	55	0.396208	0.292837	0.181694
Gut microbiota abundance (genus Intestinimonas id.2062)	Weighted mode	55	0.396208	0.275944	0.156819
Gut microbiota abundance (genus Parabacteroides id.954)	MR Egger	56	-0.107601	0.275133	0.697272
Gut microbiota abundance (genus Parabacteroides id.954)	Weighted median	56	-0.12	0.155472	0.440205
Gut microbiota abundance (genus Parabacteroides id.954)	Inverse variance weighted	56	-0.231349	0.106158	0.0293101
Gut microbiota abundance (genus Parabacteroides id.954)	Simple mode	56	-0.0876872	0.366541	0.811818
Gut microbiota abundance (genus Parabacteroides id.954)	Weighted mode	56	-0.0770297	0.292826	0.79349
Gut microbiota abundance (genus Ruminococcaceae NK4A214 group id.11358)	MR Egger	59	0.251455	0.357523	0.484716
Gut microbiota abundance (genus Ruminococcaceae NK4A214 group id.11358)	Weighted median	59	0.27943	0.147045	0.0573936
Gut microbiota abundance (genus Ruminococcaceae NK4A214 group id.11358)	Inverse variance weighted	59	0.236949	0.103771	0.0224077
Gut microbiota abundance (genus Ruminococcaceae NK4A214 group id.11358)	Simple mode	59	0.267001	0.341281	0.437193
Gut microbiota abundance (genus Ruminococcaceae NK4A214 group id.11358)	Weighted mode	59	0.246735	0.36366	0.500167
Gut microbiota abundance (phylum Verrucomicrobia id.3982)	MR Egger	46	-0.251368	0.345764	0.471081
Gut microbiota abundance (phylum Verrucomicrobia id.3982)	Weighted median	46	-0.296446	0.150426	0.0487562
Gut microbiota abundance (phylum Verrucomicrobia id.3982)	Inverse variance weighted	46	-0.232945	0.116588	0.0457159
Gut microbiota abundance (phylum Verrucomicrobia id.3982)	Simple mode	46	-0.619627	0.376048	0.106373
Gut microbiota abundance (phylum Verrucomicrobia id.3982)	Weighted mode	46	-0.516253	0.341931	0.138081

## Sheet: 8. Gastric cancer
Table S3 The potential associations between gut microbiota and the risk of 22 gastrointestinal diseases
Gut microbiota	MR methods	nSNP	β	SE	P value
Gut microbiota abundance (class Deltaproteobacteria id.3087)	MR Egger	55	-0.649062	0.408044	0.117632
Gut microbiota abundance (class Deltaproteobacteria id.3087)	Weighted median	55	-0.191188	0.214678	0.373154
Gut microbiota abundance (class Deltaproteobacteria id.3087)	Inverse variance weighted	55	-0.370086	0.148477	0.0126828
Gut microbiota abundance (class Deltaproteobacteria id.3087)	Simple mode	55	-0.0123297	0.469265	0.979135
Gut microbiota abundance (class Deltaproteobacteria id.3087)	Weighted mode	55	-0.112076	0.372205	0.764483
Gut microbiota abundance (class Gammaproteobacteria id.3303)	MR Egger	51	-0.25343	0.465752	0.588819
Gut microbiota abundance (class Gammaproteobacteria id.3303)	Weighted median	51	-0.0900715	0.234901	0.70139
Gut microbiota abundance (class Gammaproteobacteria id.3303)	Inverse variance weighted	51	-0.31889	0.157842	0.0433505
Gut microbiota abundance (class Gammaproteobacteria id.3303)	Simple mode	51	-0.0415215	0.572713	0.942494
Gut microbiota abundance (class Gammaproteobacteria id.3303)	Weighted mode	51	0.239666	0.487349	0.625031
Gut microbiota abundance (family Actinomycetaceae id.421)	MR Egger	49	0.471835	0.37504	0.214573
Gut microbiota abundance (family Actinomycetaceae id.421)	Weighted median	49	-0.0693701	0.169397	0.682164
Gut microbiota abundance (family Actinomycetaceae id.421)	Inverse variance weighted	49	-0.242745	0.114225	0.0335736
Gut microbiota abundance (family Actinomycetaceae id.421)	Simple mode	49	0.062855	0.399265	0.875569
Gut microbiota abundance (family Actinomycetaceae id.421)	Weighted mode	49	0.0536968	0.360324	0.88216
Gut microbiota abundance (family Desulfovibrionaceae id.3169)	MR Egger	52	-0.745822	0.409324	0.0744267
Gut microbiota abundance (family Desulfovibrionaceae id.3169)	Weighted median	52	-0.253734	0.224349	0.258064
Gut microbiota abundance (family Desulfovibrionaceae id.3169)	Inverse variance weighted	52	-0.414441	0.150853	0.00600844
Gut microbiota abundance (family Desulfovibrionaceae id.3169)	Simple mode	52	-0.0798396	0.447993	0.859259
Gut microbiota abundance (family Desulfovibrionaceae id.3169)	Weighted mode	52	-0.152478	0.385119	0.693813
Gut microbiota abundance (unknown family id.1000005471)	MR Egger	59	-0.386409	0.414269	0.354883
Gut microbiota abundance (unknown family id.1000005471)	Weighted median	59	-0.176123	0.171101	0.303314
Gut microbiota abundance (unknown family id.1000005471)	Inverse variance weighted	59	-0.273412	0.121145	0.024014
Gut microbiota abundance (unknown family id.1000005471)	Simple mode	59	-0.16412	0.391309	0.676464
Gut microbiota abundance (unknown family id.1000005471)	Weighted mode	59	-0.15096	0.3372	0.656048
Gut microbiota abundance (genus Actinomyces id.423)	MR Egger	47	-0.130193	0.394645	0.743007
Gut microbiota abundance (genus Actinomyces id.423)	Weighted median	47	-0.0455982	0.174987	0.794416
Gut microbiota abundance (genus Actinomyces id.423)	Inverse variance weighted	47	-0.251589	0.123284	0.0412782
Gut microbiota abundance (genus Actinomyces id.423)	Simple mode	47	0.0945231	0.435598	0.829171
Gut microbiota abundance (genus Actinomyces id.423)	Weighted mode	47	0.141942	0.418805	0.736212
Gut microbiota abundance (genus Catenibacterium id.2153)	MR Egger	37	0.639402	0.533067	0.238399
Gut microbiota abundance (genus Catenibacterium id.2153)	Weighted median	37	0.143665	0.125574	0.252598
Gut microbiota abundance (genus Catenibacterium id.2153)	Inverse variance weighted	37	0.247025	0.0886748	0.00534054
Gut microbiota abundance (genus Catenibacterium id.2153)	Simple mode	37	0.0880657	0.250218	0.726923
Gut microbiota abundance (genus Catenibacterium id.2153)	Weighted mode	37	0.0746475	0.244618	0.762002
Gut microbiota abundance (genus Coprococcus3 id.11303)	MR Egger	46	-0.68144	0.530919	0.206032
Gut microbiota abundance (genus Coprococcus3 id.11303)	Weighted median	46	-0.353774	0.236672	0.134971
Gut microbiota abundance (genus Coprococcus3 id.11303)	Inverse variance weighted	46	-0.397853	0.165668	0.0163275
Gut microbiota abundance (genus Coprococcus3 id.11303)	Simple mode	46	0.186195	0.554404	0.738547
Gut microbiota abundance (genus Coprococcus3 id.11303)	Weighted mode	46	0.08225	0.491683	0.867897
Gut microbiota abundance (genus Roseburia id.2012)	MR Egger	65	0.801451	0.302854	0.0102644
Gut microbiota abundance (genus Roseburia id.2012)	Weighted median	65	0.530046	0.248224	0.0327322
Gut microbiota abundance (genus Roseburia id.2012)	Inverse variance weighted	65	0.476395	0.137111	0.000511764
Gut microbiota abundance (genus Roseburia id.2012)	Simple mode	65	0.762013	0.45954	0.102169
Gut microbiota abundance (genus Roseburia id.2012)	Weighted mode	65	0.603872	0.310676	0.0563269
Gut microbiota abundance (genus Ruminococcaceae UCG011 id.11368)	MR Egger	46	0.611466	0.378297	0.113164
Gut microbiota abundance (genus Ruminococcaceae UCG011 id.11368)	Weighted median	46	0.0937131	0.121364	0.440016
Gut microbiota abundance (genus Ruminococcaceae UCG011 id.11368)	Inverse variance weighted	46	0.201973	0.0845808	0.0169437
Gut microbiota abundance (genus Ruminococcaceae UCG011 id.11368)	Simple mode	46	-0.0315746	0.281871	0.911307
Gut microbiota abundance (genus Ruminococcaceae UCG011 id.11368)	Weighted mode	46	-0.0640658	0.276927	0.818095
Gut microbiota abundance (unknown genus id.1000005472)	MR Egger	59	-0.386409	0.414269	0.354883
Gut microbiota abundance (unknown genus id.1000005472)	Weighted median	59	-0.176123	0.171922	0.305629
Gut microbiota abundance (unknown genus id.1000005472)	Inverse variance weighted	59	-0.273412	0.121145	0.024014
Gut microbiota abundance (unknown genus id.1000005472)	Simple mode	59	-0.16412	0.371562	0.660346
Gut microbiota abundance (unknown genus id.1000005472)	Weighted mode	59	-0.15096	0.350756	0.668512
Gut microbiota abundance (unknown genus id.2755)	MR Egger	58	0.131085	0.414839	0.753185
Gut microbiota abundance (unknown genus id.2755)	Weighted median	58	-0.230778	0.158739	0.145996
Gut microbiota abundance (unknown genus id.2755)	Inverse variance weighted	58	-0.226884	0.114234	0.0470176
Gut microbiota abundance (unknown genus id.2755)	Simple mode	58	-0.311304	0.363095	0.394836
Gut microbiota abundance (unknown genus id.2755)	Weighted mode	58	-0.184011	0.331976	0.581549
Gut microbiota abundance (order Actinomycetales id.420)	MR Egger	48	0.443005	0.386538	0.257688
Gut microbiota abundance (order Actinomycetales id.420)	Weighted median	48	-0.0789366	0.177591	0.656691
Gut microbiota abundance (order Actinomycetales id.420)	Inverse variance weighted	48	-0.256075	0.116078	0.0273805
Gut microbiota abundance (order Actinomycetales id.420)	Simple mode	48	0.0552979	0.385376	0.886516
Gut microbiota abundance (order Actinomycetales id.420)	Weighted mode	48	0.0369205	0.365852	0.920046
Gut microbiota abundance (order Desulfovibrionales id.3156)	MR Egger	51	-0.647132	0.415736	0.126003
Gut microbiota abundance (order Desulfovibrionales id.3156)	Weighted median	51	-0.240901	0.231181	0.297392
Gut microbiota abundance (order Desulfovibrionales id.3156)	Inverse variance weighted	51	-0.34605	0.159651	0.0301934
Gut microbiota abundance (order Desulfovibrionales id.3156)	Simple mode	51	-0.0814607	0.483523	0.866891
Gut microbiota abundance (order Desulfovibrionales id.3156)	Weighted mode	51	-0.130826	0.385642	0.735848
Gut microbiota abundance (order Mollicutes RF9 id.11579)	MR Egger	59	-0.386409	0.414269	0.354883
Gut microbiota abundance (order Mollicutes RF9 id.11579)	Weighted median	59	-0.176123	0.1764	0.31807
Gut microbiota abundance (order Mollicutes RF9 id.11579)	Inverse variance weighted	59	-0.273412	0.121145	0.024014
Gut microbiota abundance (order Mollicutes RF9 id.11579)	Simple mode	59	-0.16412	0.381806	0.668896
Gut microbiota abundance (order Mollicutes RF9 id.11579)	Weighted mode	59	-0.15096	0.342866	0.661365

## Sheet: 9. Irritable bowel syndrome
Gut microbiota	MR mehtods	nSNP	β	SE	P value
Gut microbiota abundance (genus Anaerofilum id.2053)	Inverse variance weighted	51	-0.00103399	0.000506614	0.0412527
Gut microbiota abundance (genus Anaerofilum id.2053)	MR Egger	51	0.0015706	0.00217652	0.473962
Gut microbiota abundance (genus Anaerofilum id.2053)	Weighted median	51	-0.000254704	0.00072478	0.725271
Gut microbiota abundance (genus Anaerofilum id.2053)	Simple mode	51	-1.42632e-05	0.00165291	0.993149
Gut microbiota abundance (genus Anaerofilum id.2053)	Weighted mode	51	-1.42632e-05	0.00157969	0.992832
Gut microbiota abundance (genus Desulfovibrio id.3173)	Inverse variance weighted	57	0.00145442	0.000714427	0.0417719
Gut microbiota abundance (genus Desulfovibrio id.3173)	MR Egger	57	0.00199017	0.00230887	0.392448
Gut microbiota abundance (genus Desulfovibrio id.3173)	Weighted median	57	0.00198135	0.000961304	0.0392924
Gut microbiota abundance (genus Desulfovibrio id.3173)	Simple mode	57	0.00285508	0.00204668	0.168531
Gut microbiota abundance (genus Desulfovibrio id.3173)	Weighted mode	57	0.00278583	0.00220398	0.211467
Gut microbiota abundance (genus Lachnospiraceae NK4A136 group id.11319)	Inverse variance weighted	60	0.00228486	0.00085537	0.00755829
Gut microbiota abundance (genus Lachnospiraceae NK4A136 group id.11319)	MR Egger	60	0.000372801	0.00229982	0.87179
Gut microbiota abundance (genus Lachnospiraceae NK4A136 group id.11319)	Weighted median	60	0.000694815	0.00124824	0.577775
Gut microbiota abundance (genus Lachnospiraceae NK4A136 group id.11319)	Simple mode	60	0.00127567	0.00315388	0.687326
Gut microbiota abundance (genus Lachnospiraceae NK4A136 group id.11319)	Weighted mode	60	-0.000548042	0.00232532	0.814494
Gut microbiota abundance (genus Peptococcus id.2037)	Inverse variance weighted	52	-0.00103444	0.000521918	0.0474785
Gut microbiota abundance (genus Peptococcus id.2037)	MR Egger	52	-0.00230878	0.00189215	0.228117
Gut microbiota abundance (genus Peptococcus id.2037)	Weighted median	52	-0.00132093	0.000736486	0.0728846
Gut microbiota abundance (genus Peptococcus id.2037)	Simple mode	52	-0.00174811	0.00170609	0.310376
Gut microbiota abundance (genus Peptococcus id.2037)	Weighted mode	52	-0.00158718	0.00159569	0.324594
Gut microbiota abundance (genus Tyzzerella3 id.11335)	Inverse variance weighted	53	0.00103175	0.000509492	0.0428611
Gut microbiota abundance (genus Tyzzerella3 id.11335)	MR Egger	53	-0.00229143	0.00202803	0.263814
Gut microbiota abundance (genus Tyzzerella3 id.11335)	Weighted median	53	0.000271751	0.000690699	0.693992
Gut microbiota abundance (genus Tyzzerella3 id.11335)	Simple mode	53	5.55614e-05	0.00166182	0.973456
Gut microbiota abundance (genus Tyzzerella3 id.11335)	Weighted mode	53	1.44474e-05	0.00157604	0.992721

[truncated: 13 more sheets: 10. Diverticular disease, 11. Crohn's disease, 12. Ulcerative colitis, 13. Colorectal cancer, 14. Coeliac disease, 15.  NAFID, 16. Alcoholic liver disease, 17. Primary biliary cirrhosis, 18. Liver cancer, 19. Cholelithiasis, 20. Acute pancreatitis, 21. Chronic pancreatitis, 22. Pancreatic cancer]
