# Supplementary material for: Causal relationship between gut microbiota and gastrointestinal diseases: a mendelian randomization study
Source: J Transl Med. 2024 Jan 23;22:92. doi: 10.1186/s12967-024-04894-5 (PMC10804519; doi:10.1186/s12967-024-04894-5)
Supplement: Supplementary file 5 — Additional file 5: Genetic risk score (GRS) analysis for the associations of gut microbiota with gastrointestinal diseases. [file 12967_2024_4894_MOESM5_ESM.xls]

## Sheet: Sheet1
Table S4 Genetic risk score (GRS) analysis for the associations of gut microbiota with gastrointestinal diseases
Gastrointestinal diseases	Gut microbiota	nSNPs	SE	X2rs	R2rs	pval
Gastroesophageal reflux disease	Gut microbiota abundance (genus Alistipes id.968)	38	0.0159429	5.93031	9.61287e-06	0.0148827
Gastroesophageal reflux disease	Gut microbiota abundance (genus Christensenellaceae R 7group id.11283)	32	0.017335	9.66825	1.56719e-05	0.0018748
Gastroesophageal reflux disease	Gut microbiota abundance (genus Coprococcus2 id.11302)	34	0.0143988	5.67544	9.19974e-06	0.0172041
Gastroesophageal reflux disease	Gut microbiota abundance (genus Faecalibacterium id.2057)	33	0.0165244	3.84637	6.23488e-06	0.0498536
Gastroesophageal reflux disease	Gut microbiota abundance (genus Oscillospira id.2064)	30	0.0144004	8.3115	1.34727e-05	0.0039395
Gastroesophageal reflux disease	Gut microbiota abundance (genus Rikenellaceae RC9 gut group id.11191)	34	0.00784097	11.0376	1.78916e-05	0.000892809
Gastroesophageal reflux disease	Gut microbiota abundance (genus Ruminococcaceae UCG010 id.11367)	32	0.0158034	15.342	2.48689e-05	8.96982e-05
Gastroesophageal reflux disease	Gut microbiota abundance (genus Sellimonas id.14369)	28	0.00831905	7.02505	1.13874e-05	0.00803771
Gastroesophageal reflux disease	Gut microbiota abundance (genus Slackia id.825)	27	0.0118108	9.54516	1.54724e-05	0.00200478
Gastroesophageal reflux disease	Gut microbiota abundance (phylum Firmicutes id.1672)	36	0.0165631	11.0158	1.78563e-05	0.000903377
Esophageal cancer	Gut microbiota abundance (class Actinobacteria id.419)	65	0.000248981	5.99354	9.71537e-06	0.0143584
Esophageal cancer	Gut microbiota abundance (family Clostridiaceae1 id.1869)	55	0.000246632	3.95435	6.40991e-06	0.0467503
Esophageal cancer	Gut microbiota abundance (family Desulfovibrionaceae id.3169)	53	0.000266326	5.52642	8.95819e-06	0.0187314
Esophageal cancer	Gut microbiota abundance (family Pasteurellaceae id.3689)	64	0.000194007	9.96184	1.61478e-05	0.00159818
Esophageal cancer	Gut microbiota abundance (family Ruminococcaceae id.2050)	55	0.000274022	6.07585	9.8488e-06	0.0137042
Esophageal cancer	Gut microbiota abundance (genus Eisenbergiella id.11304)	53	0.000173701	5.85863	9.49669e-06	0.0155008
Esophageal cancer	Gut microbiota abundance (genus Oxalobacter id.2978)	51	0.000158585	7.7674	1.25907e-05	0.00531975
Esophageal cancer	Gut microbiota abundance (genus Prevotella9 id.11183)	71	0.000189899	6.61263	1.07189e-05	0.0101258
Esophageal cancer	Gut microbiota abundance (genus Romboutsia id.11347)	52	0.00024581	5.51087	8.93298e-06	0.0188986
Esophageal cancer	Gut microbiota abundance (genus Ruminococcaceae UCG010 id.11367)	53	0.000262105	5.93281	9.61693e-06	0.0148615
Esophageal cancer	Gut microbiota abundance (genus Streptococcus id.1853)	64	0.000259619	7.41754	1.20236e-05	0.00645909
Esophageal cancer	Gut microbiota abundance (order Desulfovibrionales id.3156)	52	0.00026568	5.26782	8.53901e-06	0.0217232
Esophageal cancer	Gut microbiota abundance (order Pasteurellales id.3688)	64	0.000194007	9.96184	1.61478e-05	0.00159818
Esophageal cancer	Gut microbiota abundance (phylum Actinobacteria id.400)	60	0.000266756	3.97581	6.4447e-06	0.0461582
Esophagus ulcer	Gut microbiota abundance (class Bacteroidia id.912)	41	0.000600353	4.20545	6.81693e-06	0.0402943
Esophagus ulcer	Gut microbiota abundance (family Peptostreptococcaceae id.2042)	46	0.000517796	4.56509	7.3999e-06	0.0326299
Esophagus ulcer	Gut microbiota abundance (family Rhodospirillaceae id.2717)	39	0.000417367	8.60191	1.39434e-05	0.0033581
Esophagus ulcer	Gut microbiota abundance (genus Erysipelatoclostridium id.11381)	35	0.000468006	6.10497	9.896e-06	0.0134802
Esophagus ulcer	Gut microbiota abundance (genus Family XIII AD3011 group id.11293)	36	0.000552915	4.50036	7.29497e-06	0.0338878
Esophagus ulcer	Gut microbiota abundance (genus Gordonibacter id.821)	40	0.000272697	4.32872	7.01674e-06	0.0374745
Esophagus ulcer	Gut microbiota abundance (genus Slackia id.825)	34	0.000381023	5.97818	9.69048e-06	0.0144839
Esophagus ulcer	Gut microbiota abundance (genus Terrisporobacter id.11348)	36	0.000388671	12.8167	2.07754e-05	0.000343537
Esophagus ulcer	Gut microbiota abundance (unknown genus id.2001)	34	0.000485323	4.82391	7.81944e-06	0.0280677
Esophagus ulcer	Gut microbiota abundance (unknown genus id.2755)	45	0.000389707	6.37055	1.03265e-05	0.011603
Esophagus ulcer	Gut microbiota abundance (order Bacillales id.1674)	35	0.000272613	7.61541	1.23444e-05	0.00578716
Esophagus ulcer	Gut microbiota abundance (order Bacteroidales id.913)	41	0.000600353	4.20545	6.81693e-06	0.0402943
Esophagus ulcer	Gut microbiota abundance (order Rhodospirillales id.2667)	41	0.000409504	8.71115	1.41205e-05	0.00316269
Esophagus ulcer	Gut microbiota abundance (phylum Cyanobacteria id.1500)	33	0.000414241	4.04921	6.56367e-06	0.044192
Gastric ulcer	Gut microbiota abundance (class Bacilli id.1673)	41	0.000584139	4.09944	6.6451e-06	0.0428974
Gastric ulcer	Gut microbiota abundance (class Bacteroidia id.912)	41	0.000607672	4.99033	8.08919e-06	0.0254894
Gastric ulcer	Gut microbiota abundance (class Lentisphaeria id.2250)	37	0.000325	7.80287	1.26482e-05	0.00521633
Gastric ulcer	Gut microbiota abundance (genus Butyrivibrio id.1993)	43	0.000254199	4.82876	7.82731e-06	0.0279887
Gastric ulcer	Gut microbiota abundance (genus Desulfovibrio id.3173)	44	0.000422643	6.74399	1.09318e-05	0.00940641
Gastric ulcer	Gut microbiota abundance (genus Eubacterium ventriosum group id.11341)	49	0.000504658	10.5603	1.71179e-05	0.00115541
Gastric ulcer	Gut microbiota abundance (genus Ruminiclostridium9 id.11357)	56	0.000495625	8.89245	1.44144e-05	0.00286352
Gastric ulcer	Gut microbiota abundance (genus Ruminococcaceae NK4A214 group id.11358)	40	0.00055817	4.0723	6.6011e-06	0.0435919
Gastric ulcer	Gut microbiota abundance (genus Ruminococcus gauvreauii group id.11342)	31	0.000592388	6.77919	1.09889e-05	0.0092227
Gastric ulcer	Gut microbiota abundance (genus Ruminococcus gnavus group id.14376)	50	0.000326201	4.78661	7.75898e-06	0.0286818
Gastric ulcer	Gut microbiota abundance (genus Sutterella id.2896)	37	0.000545532	8.02061	1.30012e-05	0.00462479
Gastric ulcer	Gut microbiota abundance (order Bacteroidales id.913)	41	0.000607672	4.99033	8.08919e-06	0.0254894
Gastric ulcer	Gut microbiota abundance (order Victivallales id.2254)	37	0.000325	7.80287	1.26482e-05	0.00521633
Duodenal ulcer	Gut microbiota abundance (class Gammaproteobacteria id.3303)	27	0.000538574	10.9498	1.77492e-05	0.000936155
Duodenal ulcer	Gut microbiota abundance (class Verrucomicrobiae id.4029)	31	0.000427731	4.68014	7.5864e-06	0.0305132
Duodenal ulcer	Gut microbiota abundance (family Bacteroidaceae id.917)	37	0.000486206	4.88737	7.9223e-06	0.0270539
Duodenal ulcer	Gut microbiota abundance (family Peptostreptococcaceae id.2042)	31	0.000477224	2.85384	4.62601e-06	0.041156
Duodenal ulcer	Gut microbiota abundance (family Porphyromonadaceae id.943)	33	0.000511512	7.54336	1.22276e-05	0.00602317
Duodenal ulcer	Gut microbiota abundance (family Verrucomicrobiaceae id.4036)	32	0.000421501	4.87154	7.89665e-06	0.0273031
Duodenal ulcer	Gut microbiota abundance (genus Bacteroides id.918)	37	0.000486206	4.88737	7.9223e-06	0.0270539
Duodenal ulcer	Gut microbiota abundance (genus Family XIII UCG001 id.11294)	27	0.000481268	5.43992	8.81797e-06	0.0196816
Duodenal ulcer	Gut microbiota abundance (genus Ruminococcus gauvreauii group id.11342)	23	0.000515656	3.93239	6.3743e-06	0.0473647
Duodenal ulcer	Gut microbiota abundance (order Verrucomicrobiales id.4030)	31	0.000427731	4.68014	7.5864e-06	0.0305132
Duodenal ulcer	Gut microbiota abundance (genus Erysipelotrichaceae UCG003 id.11384)	1	0.00263396	8.59615	1.39341e-05	0.00336874
Chronic gastritis	Gut microbiota abundance (class Verrucomicrobiae id.4029)	65	0.000349985	4.04312	1.08188e-05	0.0443517
Chronic gastritis	Gut microbiota abundance (genus Butyricicoccus id.2055)	52	0.000453499	7.95438	2.12847e-05	0.00479712
Chronic gastritis	Gut microbiota abundance (genus Eubacterium fissicatena group id.14373)	43	0.000255636	4.19743	1.12317e-05	0.0404853
Chronic gastritis	Gut microbiota abundance (genus Lachnospiraceae UCG010 id.11330)	62	0.000380642	4.29614	1.14958e-05	0.038199
Chronic gastritis	Gut microbiota abundance (genus Peptococcus id.2037)	52	0.000273631	3.93948	1.05415e-05	0.0471654
Chronic gastritis	Gut microbiota abundance (genus Prevotella7 id.11182)	45	0.000238976	5.69061	1.52272e-05	0.0170559
Chronic gastritis	Gut microbiota abundance (genus Ruminococcaceae UCG010 id.11367)	54	0.000414973	7.68718	2.05697e-05	0.00556146
Chronic gastritis	Gut microbiota abundance (genus Victivallis id.2256)	39	0.000251066	4.85421	1.29892e-05	0.0275787
Chronic gastritis	Gut microbiota abundance (order Verrucomicrobiales id.4030)	65	0.000349985	4.04312	1.08188e-05	0.0443517
Acute gastritis	Gut microbiota abundance (class Gammaproteobacteria id.3303)	51	0.111002	6.75853	3.31293e-05	0.00933005
Acute gastritis	Gut microbiota abundance (family Bacteroidaceae id.917)	66	0.101007	5.07504	2.48772e-05	0.0242727
Acute gastritis	Gut microbiota abundance (genus Alloprevotella id.961)	38	0.0579409	5.78287	2.83469e-05	0.0161831
Acute gastritis	Gut microbiota abundance (genus Bacteroides id.918)	66	0.101007	5.07504	2.48772e-05	0.0242727
Acute gastritis	Gut microbiota abundance (genus Bilophila id.3170)	63	0.0899195	3.84265	1.88362e-05	0.0499645
Acute gastritis	Gut microbiota abundance (genus Dialister id.2183)	60	0.0883031	4.67218	2.29025e-05	0.0306549
Acute gastritis	Gut microbiota abundance (genus Eubacterium nodatum group id.11297)	51	0.0527191	4.17953	2.04876e-05	0.0409149
Acute gastritis	Gut microbiota abundance (genus Intestinibacter id.11345)	61	0.0878672	5.60786	2.7489e-05	0.0178801
Acute gastritis	Gut microbiota abundance (genus Intestinimonas id.2062)	55	0.0916407	4.59178	2.25084e-05	0.0321256
Acute gastritis	Gut microbiota abundance (genus Parabacteroides id.954)	56	0.106158	4.74931	2.32805e-05	0.0293101
Acute gastritis	Gut microbiota abundance (genus Ruminococcaceae NK4A214 group id.11358)	59	0.103771	5.21384	2.55576e-05	0.0224077
Acute gastritis	Gut microbiota abundance (phylum Verrucomicrobia id.3982)	46	0.100544	5.36778	2.63122e-05	0.0205121
Gastric cancer	Gut microbiota abundance (class Deltaproteobacteria id.3087)	55	0.148477	6.21282	3.29916e-05	0.0126828
Gastric cancer	Gut microbiota abundance (class Gammaproteobacteria id.3303)	51	0.157842	4.08168	2.16749e-05	0.0433505
Gastric cancer	Gut microbiota abundance (family Actinomycetaceae id.421)	49	0.114225	4.51629	2.39827e-05	0.0335736
Gastric cancer	Gut microbiota abundance (family Desulfovibrionaceae id.3169)	52	0.150853	7.54777	4.00804e-05	0.00600844
Gastric cancer	Gut microbiota abundance (unknown family id.1000005471)	59	0.121145	5.09362	2.70485e-05	0.024014
Gastric cancer	Gut microbiota abundance (genus Actinomyces id.423)	47	0.117489	4.58556	2.43506e-05	0.0322425
Gastric cancer	Gut microbiota abundance (genus Catenibacterium id.2153)	37	0.0886748	7.76036	4.12093e-05	0.00534054
Gastric cancer	Gut microbiota abundance (genus Coprococcus3 id.11303)	46	0.165668	5.76726	3.06256e-05	0.0163275
Gastric cancer	Gut microbiota abundance (genus Roseburia id.2012)	55	0.13711	12.054	6.40085e-05	0.000516828
Gastric cancer	Gut microbiota abundance (genus Ruminococcaceae UCG011 id.11368)	46	0.0830548	5.91365	3.1403e-05	0.015024
Gastric cancer	Gut microbiota abundance (unknown genus id.1000005472)	59	0.121145	5.09362	2.70485e-05	0.024014
Gastric cancer	Gut microbiota abundance (unknown genus id.2755)	58	0.108758	4.35195	2.31101e-05	0.0369665
Gastric cancer	Gut microbiota abundance (order Actinomycetales id.420)	48	0.116078	4.86666	2.58433e-05	0.0273805
Gastric cancer	Gut microbiota abundance (order Desulfovibrionales id.3156)	51	0.150604	5.27963	2.80362e-05	0.0215764
Gastric cancer	Gut microbiota abundance (order Mollicutes RF9 id.11579)	59	0.121145	5.09362	2.70485e-05	0.024014
Irritable bowel syndrome	Gut microbiota abundance (genus Anaerofilum id.2053)	51	0.000506614	4.16561	0.000115116	0.0412527
Irritable bowel syndrome	Gut microbiota abundance (genus Desulfovibrio id.3173)	57	0.000640685	5.15336	0.000142411	0.0232014
Irritable bowel syndrome	Gut microbiota abundance (genus Lachnospiraceae NK4A136 group id.11319)	60	0.000807115	8.01396	0.000221453	0.00464182
Irritable bowel syndrome	Gut microbiota abundance (genus Peptococcus id.2037)	52	0.000521918	3.92835	0.00010856	0.0474785
Irritable bowel syndrome	Gut microbiota abundance (genus Tyzzerella3 id.11335)	53	0.000509492	4.10087	0.000113327	0.0428611
Diverticular disease	Gut microbiota abundance (class Negativicutes id.2164)	49	0.000692602	3.86929	8.10763e-06	0.0491773
Diverticular disease	Gut microbiota abundance (family Alcaligenaceae id.2875)	53	0.000631041	4.34315	9.10054e-06	0.0371581
Diverticular disease	Gut microbiota abundance (family Family XIII id.1957)	53	0.000632937	8.6245	1.80715e-05	0.00331672
Diverticular disease	Gut microbiota abundance (genus Barnesiella id.944)	44	0.000636202	4.56883	9.57341e-06	0.0325589
Diverticular disease	Gut microbiota abundance (genus Eubacterium xylanophilum group id.14375)	50	0.000574824	5.57329	1.16781e-05	0.0182364
Diverticular disease	Gut microbiota abundance (genus Ruminococcus2 id.11374)	56	0.000600072	6.36529	1.33376e-05	0.0116374
Diverticular disease	Gut microbiota abundance (unknown genus id.1868)	48	0.000520287	4.03605	8.45705e-06	0.0445379
Diverticular disease	Gut microbiota abundance (unknown genus id.959)	53	0.000338932	6.42128	1.3455e-05	0.0112761
Diverticular disease	Gut microbiota abundance (order Selenomonadales id.2165)	49	0.000692602	3.86929	8.10763e-06	0.0491773
Crohn's disease	Gut microbiota abundance (class Negativicutes id.2164)	1	0.282608	4.47903	6.76772e-05	0.0343132
Crohn's disease	Gut microbiota abundance (class Verrucomicrobiae id.4029)	3	0.129843	4.24601	6.41564e-05	0.0393427
Crohn's disease	Gut microbiota abundance (family Defluviitaleaceae id.1924)	1	0.185403	6.43293	9.71988e-05	0.0112023
Crohn's disease	Gut microbiota abundance (family Peptostreptococcaceae id.2042)	4	0.128036	14.3422	0.000216692	0.00015241
Crohn's disease	Gut microbiota abundance (unknown family id.1000006161)	5	0.059982	13.1654	0.000198913	0.000285166
Crohn's disease	Gut microbiota abundance (genus Akkermansia id.4037)	3	0.129755	4.24184	6.40934e-05	0.0394394
Crohn's disease	Gut microbiota abundance (genus Christensenellaceae R 7group id.11283)	3	0.151969	8.07199	0.000121963	0.00449547
Crohn's disease	Gut microbiota abundance (genus Defluviitaleaceae UCG011 id.11287)	1	0.18536	6.43293	9.71988e-05	0.0112023
Crohn's disease	Gut microbiota abundance (genus Eubacterium coprostanoligenes group id.11375)	3	0.150552	10.4067	0.000157235	0.00125562
Crohn's disease	Gut microbiota abundance (genus Eubacterium fissicatena group id.14373)	3	0.0762314	5.78621	8.74276e-05	0.0161523
Crohn's disease	Gut microbiota abundance (genus Haemophilus id.3698)	1	0.147642	8.8955	0.000134405	0.00285873
Crohn's disease	Gut microbiota abundance (genus Lachnoclostridium id.11308)	1	0.282448	24.7171	0.000373413	6.63926e-07
Crohn's disease	Gut microbiota abundance (genus Methanobrevibacter id.123)	1	0.12029	12.7965	0.00019334	0.000347278
Crohn's disease	Gut microbiota abundance (genus Odoribacter id.952)	1	0.201321	5.34433	8.07511e-05	0.0207898
Crohn's disease	Gut microbiota abundance (genus Oscillospira id.2064)	3	0.114428	6.91478	0.000104479	0.00854861
Crohn's disease	Gut microbiota abundance (genus Parabacteroides id.954)	1	0.254218	3.94837	5.96593e-05	0.0469168
Crohn's disease	Gut microbiota abundance (genus Romboutsia id.11347)	2	0.14992	4.00809	6.05616e-05	0.0452824
Crohn's disease	Gut microbiota abundance (genus Ruminiclostridium5 id.11355)	2	0.197491	3.91311	5.91265e-05	0.0479109
Crohn's disease	Gut microbiota abundance (genus Ruminococcaceae UCG005 id.11363)	1	0.238161	8.7645	0.000132425	0.0030715
Crohn's disease	Gut microbiota abundance (genus Ruminococcaceae UCG011 id.11368)	2	0.0853299	5.77511	8.72598e-05	0.0162547
Crohn's disease	Gut microbiota abundance (genus Ruminococcaceae UCG013 id.11370)	4	0.128409	3.88529	5.87062e-05	0.0487108
Crohn's disease	Gut microbiota abundance (genus Ruminococcus torques group id.14377)	5	0.110877	77.686	0.00117317	1.20797e-18
Crohn's disease	Gut microbiota abundance (genus Slackia id.825)	1	0.139571	5.5727	8.42016e-05	0.0182426
Crohn's disease	Gut microbiota abundance (genus Terrisporobacter id.11348)	2	0.119426	8.28386	0.000125164	0.00399991
Crohn's disease	Gut microbiota abundance (unknown genus id.1000006162)	5	0.059982	13.1654	0.000198913	0.000285166
Crohn's disease	Gut microbiota abundance (unknown genus id.2001)	3	0.124002	5.0271	7.59581e-05	0.0249537
Crohn's disease	Gut microbiota abundance (order NB1n id.3953)	5	0.059982	13.1654	0.000198913	0.000285166
Crohn's disease	Gut microbiota abundance (order Selenomonadales id.2165)	1	0.282608	4.47903	6.76772e-05	0.0343132
Crohn's disease	Gut microbiota abundance (order Verrucomicrobiales id.4030)	3	0.129843	4.24601	6.41564e-05	0.0393427
Crohn's disease	Gut microbiota abundance (phylum Verrucomicrobia id.3982)	5	0.100369	6.84606	0.000103441	0.0088837
Crohn's disease	Gut microbiota abundance (genus Coprococcus3 id.11303)	2	0.170172	46.7086	0.000705533	8.2365e-12
Crohn's disease	Gut microbiota abundance (genus Eubacterium hallii group id.11338)	1	0.179819	41.3856	0.000625154	1.24972e-10
Colorectal cancer	Gut microbiota abundance (family Enterobacteriaceae id.3469)	56	0.000701953	5.36202	1.36792e-05	0.02058
Colorectal cancer	Gut microbiota abundance (genus Anaerostipes id.1991)	75	0.000640869	6.37007	1.62509e-05	0.0116061
Colorectal cancer	Gut microbiota abundance (genus Bilophila id.3170)	61	0.000641079	9.065	2.3126e-05	0.00260548
Colorectal cancer	Gut microbiota abundance (genus Erysipelatoclostridium id.11381)	50	0.000621249	7.19979	1.83676e-05	0.00729121
Colorectal cancer	Gut microbiota abundance (genus Eubacterium coprostanoligenes group id.11375)	59	0.000768217	5.60019	1.42869e-05	0.0179585
Colorectal cancer	Gut microbiota abundance (genus Fusicatenibacter id.11305)	64	0.000699075	6.24114	1.5922e-05	0.0124816
Colorectal cancer	Gut microbiota abundance (genus Methanobrevibacter id.123)	51	0.000382245	4.17439	1.06495e-05	0.0410394
Colorectal cancer	Gut microbiota abundance (genus Ruminococcaceae UCG002 id.11360)	60	0.00068971	5.33162	1.36017e-05	0.0209419
Colorectal cancer	Gut microbiota abundance (order Enterobacteriales id.3468)	56	0.000701953	5.36202	1.36792e-05	0.02058
Colorectal cancer	Gut microbiota abundance (phylum Proteobacteria id.2375)	49	0.000830684	4.45109	1.13554e-05	0.0348789
Coeliac disease	Gut microbiota abundance (class Actinobacteria id.419)	36	0.000451171	3.86973	8.35913e-06	0.0491643
Coeliac disease	Gut microbiota abundance (class Bacilli id.1673)	31	0.000523344	3.87818	8.37738e-06	0.0489175
Coeliac disease	Gut microbiota abundance (family Bacteroidaceae id.917)	37	0.000495513	4.18631	9.04298e-06	0.0407517
Coeliac disease	Gut microbiota abundance (family Streptococcaceae id.1850)	26	0.000553707	4.81645	1.04042e-05	0.0281893
Coeliac disease	Gut microbiota abundance (genus Bacteroides id.918)	37	0.000495513	4.18631	9.04298e-06	0.0407517
Coeliac disease	Gut microbiota abundance (genus Barnesiella id.944)	21	0.000579244	7.8354	1.69254e-05	0.00512329
Coeliac disease	Gut microbiota abundance (genus Bifidobacterium id.436)	40	0.000411432	4.70497	1.01633e-05	0.0300755
Coeliac disease	Gut microbiota abundance (genus Butyricicoccus id.2055)	28	0.000559649	5.49337	1.18664e-05	0.0190887
Acute pancreatitis	Gut microbiota abundance (class Methanobacteria id.119)	53	0.0363914	5.27841	2.6636e-05	0.0215914
Acute pancreatitis	Gut microbiota abundance (family Methanobacteriaceae id.121)	53	0.036389	5.2762	2.66248e-05	0.021619
Acute pancreatitis	Gut microbiota abundance (genus Allisonella id.2174)	47	0.0353319	6.90686	3.48533e-05	0.00858654
Acute pancreatitis	Gut microbiota abundance (genus Lachnoclostridium id.11308)	77	0.0654215	6.43911	3.2493e-05	0.0111634
Acute pancreatitis	Gut microbiota abundance (genus Ruminiclostridium6 id.11356)	47	0.0736588	5.11697	2.58213e-05	0.0236929
Acute pancreatitis	Gut microbiota abundance (genus Ruminococcaceae UCG010 id.11367)	56	0.0643315	4.11866	2.07837e-05	0.0424127
Acute pancreatitis	Gut microbiota abundance (genus Ruminococcaceae UCG014 id.11371)	61	0.0595736	5.29041	2.66965e-05	0.0214432
Acute pancreatitis	Gut microbiota abundance (genus Sellimonas id.14369)	51	0.0347158	9.53132	4.80965e-05	0.00201994
Acute pancreatitis	Gut microbiota abundance (genus Slackia id.825)	42	0.0526584	4.30889	2.17436e-05	0.0379136
Acute pancreatitis	Gut microbiota abundance (order Methanobacteriales id.120)	53	0.0363914	5.27841	2.6636e-05	0.0215914
Acute pancreatitis	Gut microbiota abundance (phylum Verrucomicrobia id.3982)	46	0.0666507	4.68187	2.36257e-05	0.0304825
Chronic pancreatitis	Gut microbiota abundance (family Victivallaceae id.2255)	52	0.0475633	5.03431	2.557e-05	0.0248499
Chronic pancreatitis	Gut microbiota abundance (genus Marvinbryantia id.2005)	54	0.0626676	0.234375	1.18272e-06	0.628299
Chronic pancreatitis	Gut microbiota abundance (genus Romboutsia id.11347)	54	0.0632605	1.53556	7.74882e-06	0.21528
Chronic pancreatitis	Gut microbiota abundance (genus Sellimonas id.14369)	51	0.0347158	9.53132	4.80965e-05	0.00201994
Chronic pancreatitis	Gut microbiota abundance (genus Slackia id.825)	42	0.0526584	4.30889	2.17436e-05	0.0379136
Pancreatic cancer	Gut microbiota abundance (genus Blautia id.1992)	2	0.769761	6.99261	0.00184234	0.0081847
Pancreatic cancer	Gut microbiota abundance (genus Prevotella9 id.11183)	22	0.160872	4.69066	0.00123623	0.0303269
Alcoholic liver disease	Gut microbiota abundance (class Gammaproteobacteria id.3303)	51	0.10589	5.12399	2.34192e-05	0.0235972
Alcoholic liver disease	Gut microbiota abundance (family Victivallaceae id.2255)	52	0.0475633	5.03431	2.557e-05	0.0248499
Alcoholic liver disease	Gut microbiota abundance (genus Coprobacter id.949)	57	0.0617531	0.180616	9.17384e-07	0.670845
Alcoholic liver disease	Gut microbiota abundance (genus Family XIII UCG001 id.11294)	69	0.072178	1.5231	7.73611e-06	0.217151
Alcoholic liver disease	Gut microbiota abundance (genus Lactococcus id.1851)	57	0.0483083	0.736059	3.73859e-06	0.390926
Alcoholic liver disease	Gut microbiota abundance (phylum Actinobacteria id.400)	61	0.0137085	3.25829	1.65494e-05	0.0123252
Alcoholic liver disease	Gut microbiota abundance (class Betaproteobacteria id.2867)	58	0.0887063	0.0314902	1.59946e-07	0.00932625
Primary biliary cirrhosis	Gut microbiota abundance (family Defluviitaleaceae id.1924)	1	0.463906	14.774	0.00129797	0.000121197
Primary biliary cirrhosis	Gut microbiota abundance (family Streptococcaceae id.1850)	3	0.282075	6.16104	0.000541484	0.0130594
Primary biliary cirrhosis	Gut microbiota abundance (family Verrucomicrobiaceae id.4036)	2	0.394803	8.71298	0.000765683	0.00315952
Primary biliary cirrhosis	Gut microbiota abundance (genus Akkermansia id.4037)	3	0.332714	6.34716	0.000557836	0.011757
Primary biliary cirrhosis	Gut microbiota abundance (genus Defluviitaleaceae UCG011 id.11287)	1	0.463799	14.774	0.00129797	0.000121197
Primary biliary cirrhosis	Gut microbiota abundance (genus Desulfovibrio id.3173)	3	0.239499	4.26912	0.000375237	0.0388111
Primary biliary cirrhosis	Gut microbiota abundance (genus Dialister id.2183)	5	0.242003	6.54837	0.000575515	0.0104981
Primary biliary cirrhosis	Gut microbiota abundance (genus Eubacterium hallii group id.11338)	2	0.440604	4.68569	0.000411844	0.0304149
Primary biliary cirrhosis	Gut microbiota abundance (genus Eubacterium nodatum group id.11297)	3	0.175398	5.13136	0.000451007	0.0234973
Primary biliary cirrhosis	Gut microbiota abundance (genus Flavonifractor id.2059)	1	0.479475	4.14046	0.00036393	0.0418699
Primary biliary cirrhosis	Gut microbiota abundance (genus Lachnospiraceae UCG010 id.11330)	4	0.239004	10.0124	0.000879826	0.00155487
Primary biliary cirrhosis	Gut microbiota abundance (genus Marvinbryantia id.2005)	3	0.33037	8.11798	0.000713414	0.00438283
Primary biliary cirrhosis	Gut microbiota abundance (genus Oscillibacter id.2063)	4	0.238881	16.8079	0.00147653	4.13607e-05
Primary biliary cirrhosis	Gut microbiota abundance (genus Ruminococcaceae UCG010 id.11367)	4	0.287366	6.23447	0.000547935	0.0125287
Primary biliary cirrhosis	Gut microbiota abundance (genus Ruminococcaceae UCG011 id.11368)	2	0.214332	4.47589	0.000393408	0.0343762
Primary biliary cirrhosis	Gut microbiota abundance (unknown genus id.826)	3	0.339909	4.13747	0.000363668	0.0419438
Primary biliary cirrhosis	Gut microbiota abundance (phylum Actinobacteria id.400)	1	0.386001	5.81502	0.00051108	0.0158899
Nonalcoholic fatty liver disease	Gut microbiota abundance (class Actinobacteria id.419)	67	0.114456	5.52529	2.52533e-05	0.0187434
Nonalcoholic fatty liver disease	Gut microbiota abundance (family Alcaligenaceae id.2875)	56	0.132035	8.21793	3.75598e-05	0.00414784
Nonalcoholic fatty liver disease	Gut microbiota abundance (unknown family id.1000006161)	66	0.0683914	6.94771	3.17543e-05	0.00839268
Nonalcoholic fatty liver disease	Gut microbiota abundance (genus Alloprevotella id.961)	38	0.0694636	7.24026	3.30914e-05	0.00712866
Nonalcoholic fatty liver disease	Gut microbiota abundance (genus Butyricicoccus id.2055)	50	0.136837	3.95866	1.80931e-05	0.0466307
Nonalcoholic fatty liver disease	Gut microbiota abundance (genus Collinsella id.815)	61	0.116063	6.07234	2.77536e-05	0.0137315
Nonalcoholic fatty liver disease	Gut microbiota abundance (genus Erysipelatoclostridium id.11381)	51	0.103696	4.90431	2.24151e-05	0.0267898
Nonalcoholic fatty liver disease	Gut microbiota abundance (genus Eubacterium hallii group id.11338)	53	0.127221	6.6403	3.03495e-05	0.0099696
Nonalcoholic fatty liver disease	Gut microbiota abundance (genus Holdemanella id.11393)	43	0.0997559	4.69208	2.14452e-05	0.0303019
Nonalcoholic fatty liver disease	Gut microbiota abundance (genus Paraprevotella id.962)	44	0.0970308	6.6787	3.05249e-05	0.0097572
Nonalcoholic fatty liver disease	Gut microbiota abundance (unknown genus id.1000006162)	66	0.0683914	6.94771	3.17543e-05	0.00839268
Nonalcoholic fatty liver disease	Gut microbiota abundance (unknown genus id.959)	53	0.072074	6.4754	2.95957e-05	0.0109378
Nonalcoholic fatty liver disease	Gut microbiota abundance (order NB1n id.3953)	66	0.0683914	6.94771	3.17543e-05	0.00839268
Liver cancer	Gut microbiota abundance (family Alcaligenaceae id.2875)	49	0.000147619	5.30732	2.42571e-05	0.021236
Liver cancer	Gut microbiota abundance (genus Actinomyces id.423)	39	0.000113446	4.13153	1.88832e-05	0.0420912
Liver cancer	Gut microbiota abundance (genus Butyricicoccus id.2055)	41	0.000166562	13.0606	5.96922e-05	0.000301579
Liver cancer	Gut microbiota abundance (genus Candidatus Soleaferrea id.11350)	47	9.24245e-05	5.32898	2.43561e-05	0.0209736
Liver cancer	Gut microbiota abundance (genus Christensenellaceae R 7group id.11283)	38	0.000167548	11.0981	5.07232e-05	0.000864155
Liver cancer	Gut microbiota abundance (genus Eubacterium rectale group id.14374)	41	0.000164115	4.0944	1.87135e-05	0.0430254
Liver cancer	Gut microbiota abundance (genus Holdemanella id.11393)	35	0.00011666	10.1751	4.65048e-05	0.00142349
Liver cancer	Gut microbiota abundance (genus Lachnospiraceae NK4A136 group id.11319)	49	0.000149327	6.54361	2.99075e-05	0.0105261
Liver cancer	Gut microbiota abundance (genus Peptococcus id.2037)	43	9.07631e-05	3.93004	1.79623e-05	0.0474309
Liver cancer	Gut microbiota abundance (genus Phascolarctobacterium id.2168)	44	0.000126474	5.39196	2.46439e-05	0.0202297
Liver cancer	Gut microbiota abundance (genus Veillonella id.2198)	58	0.000101358	4.40238	2.01211e-05	0.0358888
Cholelithiasis	Gut microbiota abundance (class Alphaproteobacteria id.2379)	54	0.000734981	4.73208	1.40334e-05	0.029605
Cholelithiasis	Gut microbiota abundance (class Negativicutes id.2164)	63	0.000924928	4.84928	1.43809e-05	0.0276577
Cholelithiasis	Gut microbiota abundance (genus Family XIII AD3011 group id.11293)	61	0.000809554	8.7927	2.60754e-05	0.00302438
Cholelithiasis	Gut microbiota abundance (genus Lachnospiraceae UCG001 id.11321)	64	0.000677346	4.10898	1.21855e-05	0.0426561
Cholelithiasis	Gut microbiota abundance (genus Ruminococcaceae UCG010 id.11367)	54	0.000869835	10.3827	3.07905e-05	0.00127202
Cholelithiasis	Gut microbiota abundance (order Selenomonadales id.2165)	63	0.000924928	4.84928	1.43809e-05	0.0276577
