# Supplementary material for: Causal relationship between gut microbiota and gastrointestinal diseases: a mendelian randomization study
Source: J Transl Med. 2024 Jan 23;22:92. doi: 10.1186/s12967-024-04894-5 (PMC10804519; doi:10.1186/s12967-024-04894-5)
Supplement: Supplementary file 7 — Additional file 7: Heterogeneity, level pleiotropy test, and the power of Mendelian randomization analysis. [file 12967_2024_4894_MOESM7_ESM.xlsx]

## Sheet: Sheet2
Table S5 Heterogeneity, level pleiotropy test, and the power of Mendelian randomization analysis
Gastrointestinal diseases	Gut microbiota	Heterogeneity test		MR-Egger pleiotropy test		MR-PRESSO
		Q	P Value	Intercept	P Value	Global Test	P value
Gastroesophageal reflux disease	genus Alistipes id.968	81.8408	4.96495e-06	-0.00247136	0.386058	0.185	0.185
Gastroesophageal reflux disease	genus Christensenellaceae R 7group id.11283	34.8209	0.249217	-0.00304561	0.413609	37.8591	0.266
Gastroesophageal reflux disease	genus Coprococcus2 id.11302	42.3128	0.105034	-0.00298598	0.632672	45.1777	0.116
Gastroesophageal reflux disease	genus Faecalibacterium id.2057	25.7465	0.73338	-0.00190286	0.485741	27.6036	0.801
Gastroesophageal reflux disease	genus Oscillospira id.2064	46.1338	0.0168805	-0.00738224	0.245817	51.9226	0.15
Gastroesophageal reflux disease	genus Rikenellaceae RC9 gut group id.11191	49.1808	0.0266923	0.00327199	0.644989	52.5655	0.055
Gastroesophageal reflux disease	genus Ruminococcaceae UCG010 id.11367	43.7284	0.0504645	-0.0044717	0.376007	47.8561	0.061
Gastroesophageal reflux disease	genus Sellimonas id.14369	41.0658	0.0305644	0.00484639	0.505062	53.5051	0.452
Gastroesophageal reflux disease	genus Slackia id.825	49.9776	0.00214471	-0.000703209	0.917028	53.9959	0.891
Gastroesophageal reflux disease	phylum Firmicutes id.1672	61.3692	0.0027459	-0.00373531	0.313564	67.193	0.944
Esophageal cancer	class Actinobacteria id.419	65.2297	0.399127	1.88325e-05	0.706425	67.5596	0.458
Esophageal cancer	family Clostridiaceae1 id.1869	50.5579	0.569805	3.37968e-05	0.463527	52.9554	0.58
Esophageal cancer	family Desulfovibrionaceae id.3169	56.7484	0.664682	-7.19044e-05	0.144149	60.8023	0.642
Esophageal cancer	family Pasteurellaceae id.3689	47.6994	0.605538	-1.35295e-05	0.784863	49.9191	0.63
Esophageal cancer	family Ruminococcaceae id.2050	56.4813	0.34625	-7.38991e-05	0.116639	61.317	0.294
Esophageal cancer	genus Eisenbergiella id.11304	45.8617	0.677347	-2.3047e-05	0.786837	47.6688	0.708
Esophageal cancer	genus Oxalobacter id.2978	48.5493	0.491308	-1.97805e-05	0.785223	50.4835	0.551
Esophageal cancer	genus Prevotella9 id.11183	53.4283	0.91666	2.57801e-05	0.586802	55.3262	0.922
Esophageal cancer	genus Romboutsia id.11347	46.834	0.601198	-1.94242e-05	0.704225	49.1329	0.677
Esophageal cancer	genus Ruminococcaceae UCG010 id.11367	49.3297	0.540214	5.30165e-05	0.424214	51.9102	0.539
Esophageal cancer	genus Streptococcus id.1853	79.0112	0.0714044	0.22074	0.50545	82.2345	0.081
Esophageal cancer	order Desulfovibrionales id.3156	42.6978	0.758525	-9.54256e-06	0.844704	44.7275	0.783
Esophageal cancer	order Pasteurellales id.3688	56.7484	0.664682	-7.19044e-05	0.144149	60.8023	0.59
Esophageal cancer	phylum Actinobacteria id.400	45.4393	0.884897	5.33932e-05	0.273077	48.1358	0.872
Esophagus ulcer	class Bacteroidia id.912	36.4816	0.585327	3.44958e-05	0.882815	38.3343	0.635
Esophagus ulcer	family Peptostreptococcaceae id.2042	45.5392	0.407826	0.000225095	0.22526	49.3505	0.399
Esophagus ulcer	family Rhodospirillaceae id.2717	44.234	0.192682	-3.6527e-05	0.878576	46.7078	0.241
Esophagus ulcer	genus Erysipelatoclostridium id.11381	25.3168	0.828228	0.000356902	0.00960062	29.1482	0.786
Esophagus ulcer	genus Family XIII AD3011 group id.11293	25.8515	0.840784	-0.00026798	0.226302	28.9064	0.819
Esophagus ulcer	genus Gordonibacter id.821	34.7112	0.622326	0.00016425	0.386718	37.3065	0.641
Esophagus ulcer	genus Slackia id.825	49.5023	0.0248802	-0.000345928	0.301083	22.7607	0.551
Esophagus ulcer	genus Terrisporobacter id.11348	31.9914	0.566388	-0.000197455	0.422136	34.6014	0.597
Esophagus ulcer	unknown genus id.2001	36.3529	0.272991	0.000109535	0.602367	38.7984	0.316
Esophagus ulcer	unknown genus id.2755	54.229	0.117103	-8.24475e-05	0.730146	56.8981	0.119
Esophagus ulcer	order Bacillales id.1674	45.4157	0.0735341	0.000255754	0.356243	49.5665	0.089
Esophagus ulcer	order Bacteroidales id.913	36.4816	0.585327	3.44958e-05	0.882815	38.3343	0.621
Esophagus ulcer	order Rhodospirillales id.2667	57.8245	0.0265447	-9.79163e-05	0.705271	61.0369	0.069
Esophagus ulcer	phylum Cyanobacteria id.1500	31.9778	0.417819	-4.9463e-05	0.806402	34.0499	0.5
Gastric ulcer	class Bacilli id.1673	22.0432	0.986869	0.000103286	0.579677	23.4498	0.997
Gastric ulcer	class Bacteroidia id.912	49.4804	0.121308	-0.000327191	0.224461	54.0361	0.109
Gastric ulcer	class Lentisphaeria id.2250	37.7595	0.514598	0.000158972	0.514598	40.4322	0.385
Gastric ulcer	genus Butyrivibrio id.1993	52.2636	0.111712	9.68955e-05	0.645446	54.9822	0.131
Gastric ulcer	genus Desulfovibrio id.3173	44.221	0.378019	9.0598e-05	0.666138	46.522	0.406
Gastric ulcer	genus Eubacterium ventriosum group id.11341	47.2576	0.462032	-0.000281604	0.136398	51.6827	0.437
Gastric ulcer	genus Ruminiclostridium9 id.11357	58.2344	0.322377	0.000364411	0.0581264	64.6187	0.246
Gastric ulcer	genus Ruminococcaceae NK4A214 group id.11358	34.5434	0.630072	-2.57392e-05	0.903644	36.3878	0.712
Gastric ulcer	genus Ruminococcus gauvreauii group id.11342	27.2099	0.560381	4.25495e-05	0.881368	29.0627	0.625
Gastric ulcer	genus Ruminococcus gnavus group id.14376	44.6003	0.612949	-0.000225811	0.258678	47.7973	0.582
Gastric ulcer	genus Sutterella id.2896	56.4571	0.0122415	-0.000235699	0.463433	60.6073	0.12
Gastric ulcer	order Bacteroidales id.913	49.4804	0.121308	-0.000327191	0.224461	54.0361	0.124
Gastric ulcer	order Victivallales id.2254	37.7595	0.344277	0.000158972	0.514598	40.4322	0.375
Duodenal ulcer	class Gammaproteobacteria id.3303	40.6293	0.025103	-3.08034e-05	0.939421	43.7756	0.058
Duodenal ulcer	class Verrucomicrobiae id.4029	33.9264	0.241966	33.9264	-0.000245041	0.42301	0.281
Duodenal ulcer	family Bacteroidaceae id.917	24.3165	0.912193	-0.000135307	0.617609	25.9058	0.923
Duodenal ulcer	family Peptostreptococcaceae id.2042	24.434	0.707255	-8.79323e-06	0.961277	26.0571	0.745
Duodenal ulcer	family Porphyromonadaceae id.943	36.7256	0.220582	-0.000404575	0.237503	40.9092	0.221
Duodenal ulcer	family Verrucomicrobiaceae id.4036	33.9614	0.282379	-0.000930319	0.0452852	36.9227	0.308
Duodenal ulcer	genus Bacteroides id.918	24.3165	0.912193	-0.000135307	0.617609	25.9058	0.944
Duodenal ulcer	genus Family XIII UCG001 id.11294	20.0926	0.741953	-0.000127964	0.670829	21.8712	0.81
Duodenal ulcer	genus Ruminococcus gauvreauii group id.11342	10.282	0.975013	-2.97174e-05	0.926223	11.2567	0.982
Duodenal ulcer	order Verrucomicrobiales id.4030	33.9264	0.241966	-0.000245041	0.42301	36.9897	0.283
Chronic gastritis	class Verrucomicrobiae id.4029	57.5642	0.66969	-0.000176469	0.036357	64.0183	0.563
Chronic gastritis	genus Butyricicoccus id.2055	38.2233	0.678261	7.73839e-05	0.178471	46.6222	0.74
Chronic gastritis	genus Eubacterium fissicatena group id.14373	39.1887	0.551349	0.000247314	0.121855	43.7071	0.483
Chronic gastritis	genus Lachnospiraceae UCG010 id.11330	62.9893	0.371024	8.02003e-05	0.394383	65.7848	0.413
Chronic gastritis	genus Peptococcus id.2037	49.6303	0.48815	0.000166449	0.14122	53.88	0.469
Chronic gastritis	genus Prevotella7 id.11182	46.8711	0.316692	4.6925e-05	0.769778	49.1088	0.372
Chronic gastritis	genus Ruminococcaceae UCG010 id.11367	75.1185	0.0196409	-0.00115054	0.572453	78.4223	0.067
Chronic gastritis	genus Victivallis id.2256	37.7723	0.433833	-2.80971e-05	0.8737	39.7972	0.499
Chronic gastritis	order Verrucomicrobiales id.4030	57.5642	0.66969	-0.000176469	0.0563786	64.0183	0.569
Acute gastritis	class Gammaproteobacteria id.3303	47.7259	0.524829	-0.0118557	0.586623	49.9129	0.545
Acute gastritis	family Bacteroidaceae id.917	60.4898	0.601363	-0.01732	0.346895	63.251	0.617
Acute gastritis	genus Alloprevotella id.961	42.8833	0.199868	0.0664431	0.213563	47.2738	0.206
Acute gastritis	genus Bacteroides id.918	60.4898	0.601363	-0.017329	0.346895	63.251	0.635
Acute gastritis	genus Bilophila id.3170	56.4033	0.642934	-0.0058157	0.778865	58.3268	0.673
Acute gastritis	genus Dialister id.2183	65.6051	0.230039	0.0190171	0.390592	68.7165	0.272
Acute gastritis	genus Eubacterium nodatum group id.11297	40.5527	0.799413	0.0513294	0.13443	44.5952	0.776
Acute gastritis	genus Intestinibacter id.11345	57.1246	0.544954	-3.08166e-05	0.998728	59.178	0.641
Acute gastritis	genus Intestinimonas id.2062	50.3406	0.578349	-0.00377655	0.851559	52.3377	0.599
Acute gastritis	genus Parabacteroides id.954	51.7416	0.561979	-0.00986887	0.627856	53.753	0.618
Acute gastritis	genus Ruminococcaceae NK4A214 group id.11358	48.3351	0.786236	-0.000988381	0.966329	50.2439	0.821
Acute gastritis	phylum Verrucomicrobia id.3982	60.4975	0.0498526	0.00154158	0.954714	63.675	0.063
Gastric cancer	class Deltaproteobacteria id.3087	38.9798	0.560743	0.0249476	0.455323	51.8803	0.555
Gastric cancer	class Gammaproteobacteria id.3303	40.5041	0.403809	0.00729472	0.832444	48.6607	0.597
Gastric cancer	family Actinomycetaceae id.421	41.4527	0.736429	-0.0710617	0.0512553	43.3294	0.756
Gastric cancer	family Desulfovibrionaceae id.3169	48.2306	48.2306	0.0241398	0.387982	50.8041	0.588
Gastric cancer	unknown family id.1000005471	53.6189	0.602704	0.00919741	0.7765	55.4628	0.645
Gastric cancer	genus Actinomyces id.423	50.5322	0.264189	-0.0117576	0.747317	53.0784	0.289
Gastric cancer	genus Catenibacterium id.2153	27.121	0.826911	-0.0498015	0.460366	29.2076	0.843
Gastric cancer	genus Coprococcus3 id.11303	40.7215	0.612936	0.0199055	0.576823	43.1342	0.653
Gastric cancer	genus Roseburia id.2012	50.3925	0.874471	-0.0263794	0.233195	53.8079	0.88
Gastric cancer	genus Ruminococcaceae UCG011 id.11368	45.3966	0.413603	-0.0551843	0.272847	49.0475	0.423
Gastric cancer	unknown genus id.1000005472	53.6189	0.602704	0.00919741	0.7765	55.4628	0.622
Gastric cancer	unknown genus id.2755	61.9916	0.271049	-0.032719	0.373167	64.9599	0.278
Gastric cancer	order Actinomycetales id.420	37.4617	0.810951	-0.0687375	0.0642406	42.9727	0.701
Gastric cancer	order Desulfovibrionales id.3156	55.4896	0.243417	0.0227069	0.436302	58.1977	0.27
Gastric cancer	order Mollicutes RF9 id.11579	53.6189	0.602704	0.00919741	0.7765	55.4628	0.657
Irritable bowel syndrome	genus Anaerofilum id.2053	47.3638	0.539653	-0.000301047	0.224393	50.8538	0.509
Irritable bowel syndrome	genus Desulfovibrio id.3173	69.5575	0.0894951	-4.68621e-05	0.807956	72.212	0.105
Irritable bowel syndrome	genus Lachnospiraceae NK4A136 group id.11319	65.3613	0.236423	0.000140905	0.374017	68.7504	0.26
Irritable bowel syndrome	genus Peptococcus id.2037	44.9435	0.675976	0.000148933	0.486758	47.2185	0.709
Irritable bowel syndrome	genus Tyzzerella3 id.11335	35.0351	0.956964	0.000372783	0.0965723	39.4605	0.919
Diverticulitis	class Negativicutes id.2164	44.5437	0.574862	5.91528e-06	0.975788	46.4075	0.645
Diverticulitis	family Alcaligenaceae id.2875	47.9882	0.594018	-3.39312e-06	0.985874	49.8576	0.618
Diverticulitis	family Family XIII id.1957	66.0832	0.0760804	-0.00024535	0.271987	70.369	0.095
Diverticulitis	genus Barnesiella id.944	40.879	0.520113	-0.000186255	0.520113	43.8043	0.494
Diverticulitis	genus Eubacterium xylanophilum group id.14375	60.8391	0.101037	0.000180744	0.333641	64.5656	0.115
Diverticulitis	genus Ruminococcus2 id.11374	50.8624	0.59617	0.000229086	0.219173	54.2815	0.605
Diverticulitis	unknown genus id.1868	30.8046	0.958269	-0.000273043	0.17527	34.0673	0.939
Diverticulitis	unknown genus id.959	59.7942	0.18663	9.46132e-05	0.670038	62.3605	0.205
Diverticulitis	order Selenomonadales id.2165	44.5437	0.574862	5.91528e-06	0.975788	46.4075	0.639
Ulcerative colitis	class Bacilli id.1673	0.414284	0.812904	-0.135429	0.215767	6.29387	0.395
Ulcerative colitis	genus Eubacterium oxidoreducens group id.11339	1.6278	0.443126	-0.0397637	0.492089	4.31122	0.571
Ulcerative colitis	order Rhodospirillales id.2667	0.955397	0.812043	0.0403036	0.398193	3.0322	0.758
Crohn's disease	class Verrucomicrobiae id.4029	0.787235	0.374937	-0.011326	0.84809	NA	NA
Crohn's disease	family Peptostreptococcaceae id.2042	0.668205	0.715981	-0.0729498	1 0.3254938	4.38994	0.594
Crohn's disease	unknown family id.1000006161	9.89462	0.0194834	0.0295743	0.523285	18.2091	0.065
Crohn's disease	genus Akkermansia id.4037	0.796958	0.372004	-0.0106713	0.855138	NA	NA
Crohn's disease	genus Christensenellaceae R 7group id.11283	0.259041	0.610779	0.113358	0.342651	NA	NA
Crohn's disease	genus Eubacterium coprostanoligenes group id.11375	3.12539	0.0770813	-0.0198293	0.85119	NA	NA
Crohn's disease	genus Eubacterium fissicatena group id.14373	0.154547	0.226792	0.0656673	0.692811	NA	NA
Crohn's disease	genus Oscillospira id.2064	0.000398529	0.984073	-0.0430644	0.415743	NA	NA
Crohn's disease	genus Ruminococcaceae UCG013 id.11370	1.08987	0.579879	0.0034195	0.900082	1.93403	0.814
Crohn's disease	genus Ruminococcus torques group id.14377	59.121	9.05771e-13	0.0239959	0.862565	2.89292	0.211875
Crohn's disease	unknown genus id.1000006162	9.89462	0.0194834	0.0295743	0.523285	18.2091	0.061
Crohn's disease	unknown genus id.2001	0.341617	0.558897	0.024904	0.584406	NA	NA
Crohn's disease	order NB1n id.3953	9.89462	0.0194834	0.0295743	0.523285	18.2091	0.075
Crohn's disease	order Verrucomicrobiales id.4030	0.787235	0.374937	-0.011326	0.84809	NA	NA
Crohn's disease	phylum Verrucomicrobia id.3982	0.576268	0.901843	-0.000701254	0.981971	0.875232	0.976
Coeliac disease	class Actinobacteria id.419	24.5812	0.882168	-2.20682e-05	0.863234	25.9498	0.922
Coeliac disease	class Bacilli id.1673	26.2443	0.612406	-0.000216115	0.396703	28.835	0.61
Coeliac disease	family Bacteroidaceae id.917	32.6852	0.580347	-0.000286647	0.302196	35.7319	0.576
Coeliac disease	family Streptococcaceae id.1850	22.1307	0.571464	-0.000499487	0.071216	27.8103	0.449
Coeliac disease	genus Bacteroides id.918	32.6852	0.580347	-0.000286647	0.302196	35.7319	0.635
Coeliac disease	genus Barnesiella id.944	13.8455	0.792622	-0.000280192	0.392814	16.2578	0.807
Coeliac disease	genus Bifidobacterium id.436	23.5354	0.96818	0.000119709	0.728012	24.8001	0.969
Coeliac disease	genus Butyricicoccus id.2055	30.7534	0.237581	-0.000325453	0.313366	34.4986	0.241
Colorectal cancer	family Enterobacteriaceae id.3469	66.416	0.119632	-0.000263555	0.152242	71.6517	0.109
Colorectal cancer	genus Anaerostipes id.1991	105.62	0.00752191	-2.89988e-05	0.822911	70	0.59
Colorectal cancer	genus Bilophila id.3170	48.2732	0.83945	0.000163009	0.279144	51.1125	0.851
Colorectal cancer	genus Erysipelatoclostridium id.11381	38.5868	0.83212	6.66588e-06	0.970156	40.131	0.874
Colorectal cancer	genus Eubacterium coprostanoligenes group id.11375	63.3918	0.261231	0.000370454	0.0513813	70.1792	0.159
Colorectal cancer	genus Fusicatenibacter id.11305	68.2512	0.273263	-2.31434e-05	0.863551	70.8864	0.299
Colorectal cancer	genus Methanobrevibacter id.123	49.8432	0.323067	0.000121361	0.572411	52.3773	0.327
Colorectal cancer	genus Ruminococcaceae UCG002 id.11360	62.8262	0.309321	0.0001753	0.191442	66.9795	0.298
Colorectal cancer	order Enterobacteriales id.3468	66.416	0.119632	-0.000263555	0.152242	71.6517	0.087
Colorectal cancer	phylum Proteobacteria id.2375	46.0087	0.51357	-0.000179784	0.22829	49.5643	0.51
Alcoholic liver disease	class Gammaproteobacteria id.3303	50.3836	0.418503	-0.0231302	0.274729	54.0197	0.403
Alcoholic liver disease	family Victivallaceae id.2255	40.5196	0.828376	-0.0274707	0.320862	43.1587	0.822
Alcoholic liver disease	genus Coprobacter id.949	52.8646	0.556647	-0.012837	0.609665	54.9183	0.605
Alcoholic liver disease	genus Family XIII UCG001 id.11294	58.4427	0.762702	-0.00445695	0.805687	60.2653	0.823
Alcoholic liver disease	genus Lactococcus id.1851	52.0807	0.586879	0.00537113	0.842603	53.8909	0.631
Alcoholic liver disease	phylum Actinobacteria id.400	67.73	0.203885	-0.0399021	0.0573962	74.8958	0.137
Alcoholic liver disease	class Betaproteobacteria id.2867	33.038	0.993814	0.00652876	0.6938	34.5349	0.994
Nonalcoholic fatty liver disease	class Actinobacteria id.419	79.7637	0.102838	-0.0175978	0.491391	82.8138	0.129
Nonalcoholic fatty liver disease	family Alcaligenaceae id.2875	45.06	0.827574	0.00474308	0.880557	46.855	0.822
Nonalcoholic fatty liver disease	unknown family id.1000006161	68.0964	0.339699	-0.0125755	0.722719	70.2153	0.389
Nonalcoholic fatty liver disease	genus Alloprevotella id.961	26.6954	0.870334	0.0575145	0.325321	29.1484	0.875
Nonalcoholic fatty liver disease	genus Butyricicoccus id.2055	43.3348	0.664155	0.00603667	0.803397	45.1913	0.717
Nonalcoholic fatty liver disease	genus Collinsella id.815	47.9414	0.847837	0.0127139	0.599756	49.8723	0.884
Nonalcoholic fatty liver disease	genus Erysipelatoclostridium id.11381	60.4322	0.148234	-0.0293175	0.371719	62.8263	0.156
Nonalcoholic fatty liver disease	genus Eubacterium hallii group id.11338	43.8362	0.75133	0.0260242	0.207994	47.0977	0.745
Nonalcoholic fatty liver disease	genus Holdemanella id.11393	34.3004	0.761063	-0.00967626	0.750855	36.141	0.81
Nonalcoholic fatty liver disease	genus Paraprevotella id.962	29.2818	0.931153	0.0475976	0.170624	32.6138	0.912
Nonalcoholic fatty liver disease	unknown genus id.1000006162	68.0342	0.309906	-0.0126982	0.722155	70.1998	0.332
Nonalcoholic fatty liver disease	unknown genus id.959	61.9233	0.140578	0.118155	0.0593625	74.7526	0.054
Nonalcoholic fatty liver disease	order NB1n id.3953	68.0964	0.339699	-0.0125755	0.722719	70.2153	0.395
Primary biliary cirrhosis	family Verrucomicrobiaceae id.4036	0.83668	0.360348	0.0121778	0.863763	NA	NA
Primary biliary cirrhosis	genus Akkermansia id.4037	3.15324	0.0757764	-0.0441391	0.867862	NA	NA
Primary biliary cirrhosis	genus Desulfovibrio id.3173	0.871326	0.350589	-0.0010948	0.985773	NA	NA
Primary biliary cirrhosis	genus Dialister id.2183	2.7795	0.426886	-0.065031	0.416559	5.56768	0.518
Primary biliary cirrhosis	genus Eubacterium nodatum group id.11297	0.000267351	0.986954	0.0606032	0.686785	NA	NA
Primary biliary cirrhosis	genus Lachnospiraceae UCG010 id.11330	1.19451	0.550321	-0.104363	0.169946	12.9453	0.286
Primary biliary cirrhosis	genus Marvinbryantia id.2005	0.0508208	0.821641	0.268587	0.479128	NA	NA
Primary biliary cirrhosis	genus Oscillibacter id.2063	12.6097	0.00182745	0.0476822	0.924387	22.6787	0.057
Primary biliary cirrhosis	genus Ruminococcaceae UCG010 id.11367	2.20681	0.33174	-0.0166172	0.833484	4.08412	0.57
Primary biliary cirrhosis	unknown genus id.826	1.90227	0.167824	-0.0648015	0.825848	NA	NA
Cholelithiasis	class Alphaproteobacteria id.2379	51.1972	0.505433	0.000263886	0.199399	54.8381	0.498
Cholelithiasis	class Negativicutes id.2164	75.6956	0.0975219	0.000235728	0.224485	79.9939	0.091
Cholelithiasis	genus Family XIII AD3011 group id.11293	64.4909	0.290625	-4.97942e-06	0.978993	66.5616	0.345
Cholelithiasis	genus Lachnospiraceae UCG001 id.11321	62.4884	0.458735	-0.000185777	0.294948	65.805	0.449
Cholelithiasis	genus Ruminococcaceae UCG010 id.11367	52.9439	0.437488	0.000146393	0.505732	55.504	0.48
Cholelithiasis	order Selenomonadales id.2165	75.6956	0.0975219	0.000235728	0.224485	79.9939	0.094
Liver cancer	family Alcaligenaceae id.2875	51.3305	0.307851	3.41893e-05	0.483934	54.0215	0.295
Liver cancer	genus Actinomyces id.423	34.1337	0.604153	-1.26286e-05	0.798341	36.0373	0.625
Liver cancer	genus Butyricicoccus id.2055	46.3064	0.196248	2.6164e-06	0.960299	48.66	0.228
Liver cancer	genus Candidatus Soleaferrea id.11350	39.885	0.687947	4.53895e-05	0.382164	42.3901	0.704
Liver cancer	genus Christensenellaceae R 7group id.11283	24.6719	0.923245	-9.29171e-05	0.0624265	29.9105	0.873
Liver cancer	genus Eubacterium rectale group id.14374	31.2562	0.80669	5.65574e-05	0.23319	34.3992	0.806
Liver cancer	genus Holdemanella id.11393	34.3159	0.404476	1.94083e-05	0.750799	36.4935	0.443
Liver cancer	genus Lachnospiraceae NK4A136 group id.11319	28.4413	0.985212	2.30645e-05	0.584207	29.9598	0.992
Liver cancer	genus Peptococcus id.2037	41.1598	0.463624	-3.10745e-06	0.940812	43.1086	0.51
Liver cancer	genus Phascolarctobacterium id.2168	50.1159	0.1825	-3.73753e-05	0.427216	53.3591	0.201
Liver cancer	genus Veillonella id.2198	53.11	0.584961	1.5715e-05	0.697455	55.2579	0.61
Acute pancreatitis	class Methanobacteria id.119	44.0918	0.742395	0.0211098	0.299315	47.0502	0.738
Acute pancreatitis	family Methanobacteriaceae id.121	44.0978	0.742184	0.0210778	0.300133	47.0526	0.755
Acute pancreatitis	genus Allisonella id.2174	33.3146	0.900808	-0.0454582	0.05583	38.7634	0.829
Acute pancreatitis	genus Lachnoclostridium id.11308	88.9595	0.129333	0.0136509	0.379157	92.2343	0.152
Acute pancreatitis	genus Ruminiclostridium6 id.11356	43.5178	0.534841	0.00315168	0.852367	45.5087	0.587
Acute pancreatitis	genus Ruminococcaceae UCG010 id.11367	36.5497	0.966985	0.0150867	0.339057	38.8097	0.973
Acute pancreatitis	genus Ruminococcaceae UCG014 id.11371	52.6956	0.705556	-0.00339914	0.758872	54.7067	0.746
Acute pancreatitis	genus Sellimonas id.14369	44.8284	0.642852	0.014154	0.545791	47.0229	0.677
Acute pancreatitis	genus Slackia id.825	33.7318	0.747143	0.0021374	0.925402	35.4481	0.786
Acute pancreatitis	order Methanobacteriales id.120	44.0918	0.742395	0.0211098	0.299315	47.0502	0.737
Acute pancreatitis	phylum Verrucomicrobia id.3982	47.2393	0.341674	0.010098	0.526031	50.1178	0.383
Chronic pancreatitis	family Victivallaceae id.2255	43.9995	0.711737	-0.0528997	0.0392862	50.4925	0.575
Chronic pancreatitis	genus Marvinbryantia id.2005	58.7396	0.242258	0.0331643	0.0962854	64.1573	0.196
Chronic pancreatitis	genus Romboutsia id.11347	50.8016	0.521081	0.0139621	0.423747	53.2525	0.566
Chronic pancreatitis	genus Sellimonas id.14369	34.3174	0.944639	0.00724284	0.813552	35.8435	0.95
Chronic pancreatitis	genus Slackia id.825	45.9452	0.239444	-0.0103136	0.748141	48.1935	0.303
Pancreatic cancer	genus Prevotella9 id.11183	10.454	0.916077	0.0218312	0.615084	11.7952	0.94
